# Supplementary material for: 1-{3-[(4-Oxopiperidin-1-yl)carbon­yl]benzoyl}piperidin-4-one
Source: Acta Crystallogr Sect E Struct Rep Online. 2010 Jul 10;66(Pt 8):o1988. doi: 10.1107/S1600536810026681 (PMC3007266; doi:10.1107/S1600536810026681)
Supplement: Supplementary file 1 [file e-66-o1988-sup1.cif]

##############################################################################
###                                                                        ###
###        Electronic paper (Acta Crystallographica Section E)             ###
###                                                                        ###
##############################################################################
#                                                                            #
# This CIF contains the data in a paper accepted for publication in Acta     #
# Crystallographica Section E. It conforms to the requirements of Notes      #
# for Authors for Section E, and has been peer reviewed under the auspices   #
# of the IUCr Commission on Journals.                                        #
#                                                                            #
# Full details of the Crystallographic Information File format               #
# are given in the paper "The Crystallographic Information File (CIF):       #
# a New Standard Archive File for Crystallography" by S. R. Hall, F. H.      #
# Allen and I. D. Brown [Acta Cryst. (1991), A47, 655-685].                  #
#                                                                            #
# The current version of the core CIF dictionary is obtainable from          #
# ftp://ftp.iucr.org/pub/cif_core.dic. The current version number is 2.4.    #
#                                                                            #
# Software is freely available for graphical display of the structure(s) in  #
# this CIF.  For information consult the CIF home page http://www.iucr.org/  #
# cif/home.html                                                              #
#                                                                            #
# This file may be used for bona fide research purposes within the           #
# scientific community so long as proper attribution is given to the journal # 
# article from which it was obtained.                                        #
#                                                                            #
##############################################################################
                                             
data_global
_audit_creation_method     SHELXL-97
_journal_date_recd_electronic     2010-06-28
_journal_date_accepted     2010-07-06
_journal_name_full     'Acta Crystallographica, Section E'
_journal_year     2010
_journal_volume     66
_journal_issue      8
_journal_page_first     o1988
_journal_page_last     o1988
_journal_paper_category     QO
_journal_coeditor_code     HB5532
_publ_contact_author_name     ' Edward RT Tiekink '
_publ_contact_author_address
;
Department of Chemistry, University of Malaya,
50603 Kuala Lumpur, Malaysia
;
_publ_contact_author_email
;
edward.tiekink@gmail.com
;
_publ_contact_author_fax     ' +60 3 7967 4193 '
_publ_contact_author_phone     ' +60 3 7967 6775 '
_publ_section_title
;
1-{3-[(4-Oxopiperidin-1-yl)carbonyl]benzoyl}piperidin-4-one
;
loop_
    _publ_author_name
    _publ_author_footnote
    _publ_author_address
    ' Rajesh, K.' .
;
Organic Chemistry Division, School of Advanced Sciences, VIT University,
Vellore 632 014, India
;
    ' Vijayakumar, V.'
;
Additional correspondence author, e-mail: kvpsvijayakumar@gmail.com.
;
;
Organic Chemistry Division, School of Advanced Sciences, VIT University,
Vellore 632 014, India
;
    ' Sarveswari, S. ' .
;
Organic Chemistry Division, School of Advanced Sciences, VIT University,
Vellore 632 014, India
;
    'Narasimhamurthy, T. ' .
;
Materials Research Centre, Indian Institute of Science, Bengaluru 560012, India
;
    'Tiekink, Edward R. T.' .
;
Department of Chemistry, University of Malaya,
50603 Kuala Lumpur, Malaysia
;
data_I
_audit_creation_method     SHELXL-97
_chemical_name_systematic
;
1-{3-[(4-Oxopiperidin-1-yl)carbonyl]benzoyl}piperidin-4-one
;
_chemical_name_common     ?
_chemical_formula_moiety     'C18 H20 N2 O4'
_chemical_formula_sum     'C18 H20 N2 O4'
_chemical_formula_iupac     'C18 H20 N2 O4'
_chemical_formula_weight     328.36
_chemical_melting_point     ?
_symmetry_cell_setting     triclinic
_symmetry_space_group_name_H-M     'P -1'
_symmetry_space_group_name_Hall     '-P 1'
loop_
    _symmetry_equiv_pos_as_xyz
    'x, y, z'
    '-x, -y, -z'
_cell_length_a     10.777(5)
_cell_length_b     11.244(5)
_cell_length_c     13.665(5)
_cell_angle_alpha     101.500(5)
_cell_angle_beta     92.279(5)
_cell_angle_gamma     90.009(5)
_cell_volume     1621.3(12)
_cell_formula_units_Z     4
_cell_measurement_reflns_used     5023
_cell_measurement_theta_min     1.2
_cell_measurement_theta_max     23.5
_cell_measurement_temperature     293(2)
_exptl_crystal_description     block
_exptl_crystal_colour     colourless
_exptl_crystal_size_max     0.27
_exptl_crystal_size_mid     0.21
_exptl_crystal_size_min     0.16
_exptl_crystal_density_diffrn     1.345
_exptl_crystal_density_meas     ?
_exptl_crystal_density_method     'not measured'
_exptl_crystal_F_000     696
_exptl_absorpt_coefficient_mu     0.096
_exptl_absorpt_correction_type     none
_exptl_absorpt_process_details     ?
_exptl_absorpt_correction_T_min     ?
_exptl_absorpt_correction_T_max     ?
_exptl_special_details
;
;
_diffrn_ambient_temperature     293(2)
_diffrn_radiation_type     MoK\a
_diffrn_radiation_wavelength     0.71073
_diffrn_radiation_source     'fine-focus sealed tube'
_diffrn_radiation_monochromator     graphite
_diffrn_measurement_device_type     'Bruker SMART APEX CCD'
_diffrn_measurement_method     '\w scans'
_diffrn_detector_area_resol_mean     ?
_diffrn_reflns_number     33080
_diffrn_reflns_av_R_equivalents     0.060
_diffrn_reflns_av_sigmaI/netI     0.047
_diffrn_reflns_theta_min     2.4
_diffrn_reflns_theta_max     26.5
_diffrn_reflns_theta_full     26.5
_diffrn_measured_fraction_theta_max     0.999
_diffrn_measured_fraction_theta_full     0.999
_diffrn_reflns_limit_h_min     -13
_diffrn_reflns_limit_h_max     13
_diffrn_reflns_limit_k_min     -14
_diffrn_reflns_limit_k_max     14
_diffrn_reflns_limit_l_min     -17
_diffrn_reflns_limit_l_max     17
_diffrn_standards_number     ?
_diffrn_standards_interval_count     ?
_diffrn_standards_interval_time     ?
_diffrn_standards_decay_%     ?
_refine_special_details
;
Refinement of <i>F</i>^2^ against ALL reflections. The weighted <i>R</i>-factor
<i>wR</i> and goodness of fit <i>S</i> are based on <i>F</i>^2^, conventional
<i>R</i>-factors <i>R</i> are based on <i>F</i>, with <i>F</i> set to zero for
negative <i>F</i>^2^. The threshold expression of <i>F</i>^2^ >
2\s(<i>F</i>^2^) is used only for calculating <i>R</i>-factors(gt) <i>etc</i>.
and is not relevant to the choice of reflections for refinement.
<i>R</i>-factors based on <i>F</i>^2^ are statistically about twice as large
as those based on <i>F</i>, and <i>R</i>- factors based on ALL data will be
even larger.
;
_reflns_number_total     6729
_reflns_number_gt     4023
_reflns_threshold_expression     'I>2\s(I)'
_refine_ls_structure_factor_coef     Fsqd
_refine_ls_matrix_type     full
_refine_ls_R_factor_all     0.0941
_refine_ls_R_factor_gt     0.0537
_refine_ls_wR_factor_gt     0.1417
_refine_ls_wR_factor_ref     0.1566
_refine_ls_goodness_of_fit_ref     1.05
_refine_ls_restrained_S_all     1.07
_refine_ls_number_reflns     6729
_refine_ls_number_parameters     451
_refine_ls_number_restraints     12
_refine_ls_hydrogen_treatment     constr
_refine_ls_weighting_scheme     calc
_refine_ls_weighting_details
          'calc w=1/[\s^2^(Fo^2^)+(0.0747P)^2^+0.149P] where P=(Fo^2^+2Fc^2^)/3'
_atom_sites_solution_hydrogens     geom
_atom_sites_solution_primary     direct
_atom_sites_solution_secondary     difmap
_refine_ls_shift/su_max     0.001
_refine_ls_shift/su_max_lt     0.000
_refine_ls_shift/su_mean     0.000
_refine_diff_density_max     0.32
_refine_diff_density_min     -0.32
_refine_ls_extinction_method     none
_refine_ls_extinction_coef     ?
loop_
    _atom_type_symbol
    _atom_type_description
    _atom_type_scat_dispersion_real
    _atom_type_scat_dispersion_imag
    _atom_type_scat_source
    'C' 'C' 0.0033 0.0016
                         'International Tables Vol C Tables 4.2.6.8 and 6.1.1.4'
    'H' 'H' 0.0000 0.0000
                         'International Tables Vol C Tables 4.2.6.8 and 6.1.1.4'
    'N' 'N' 0.0061 0.0033
                         'International Tables Vol C Tables 4.2.6.8 and 6.1.1.4'
    'O' 'O' 0.0106 0.0060
                         'International Tables Vol C Tables 4.2.6.8 and 6.1.1.4'
_computing_data_collection     'SMART (Bruker, 2001)'
_computing_cell_refinement     'SAINT (Bruker, 2001)'
_computing_data_reduction     'SAINT (Bruker, 2001)'
_computing_structure_solution     'SHELXS97 (Sheldrick, 2008)'
_computing_structure_refinement
                            'SHELXL97 (Sheldrick, 2008) and PLATON (Spek, 2009)'
_computing_molecular_graphics     'ORTEP-3 (Farrugia, 1997)'
_computing_publication_material     'publCIF (Westrip, 2010)'
loop_
    _atom_site_type_symbol
    _atom_site_label
    _atom_site_fract_x
    _atom_site_fract_y
    _atom_site_fract_z
    _atom_site_U_iso_or_equiv
    _atom_site_adp_type
    _atom_site_calc_flag
    _atom_site_refinement_flags
    _atom_site_occupancy
    _atom_site_disorder_assembly
    _atom_site_disorder_group
    O O1 0.0517(2) 0.05185(19) 0.37691(15) 0.0823(6) Uani d . 1 . .
    O O2 0.15121(18) 0.57298(16) 0.53412(13) 0.0638(5) Uani d . 1 . .
    O O3 -0.17857(18) 0.34740(19) 0.82228(18) 0.0876(7) Uani d . 1 . .
    O O4 -0.55985(18) 0.7338(2) 0.87389(15) 0.0817(6) Uani d . 1 . .
    N N1 0.17700(18) 0.37391(18) 0.53706(13) 0.0467(5) Uani d . 1 . .
    N N2 -0.25096(19) 0.53525(19) 0.86990(16) 0.0571(6) Uani d . 1 . .
    C C1 0.2050(2) 0.3415(2) 0.43153(17) 0.0558(7) Uani d . 1 . .
    H H1A 0.2861 0.3040 0.4247 0.067 Uiso calc R 1 . .
    H H1B 0.2069 0.4141 0.4034 0.067 Uiso calc R 1 . .
    C C2 0.1071(3) 0.2538(2) 0.37500(18) 0.0587(7) Uani d . 1 . .
    H H2A 0.0317 0.2985 0.3668 0.070 Uiso calc R 1 . .
    H H2B 0.1360 0.2207 0.3089 0.070 Uiso calc R 1 . .
    C C3 0.0769(2) 0.1518(2) 0.4244(2) 0.0539(6) Uani d . 1 . .
    C C4 0.0729(3) 0.1818(2) 0.53700(18) 0.0604(7) Uani d . 1 . .
    H H4A -0.0073 0.2165 0.5557 0.072 Uiso calc R 1 . .
    H H4B 0.0813 0.1076 0.5626 0.072 Uiso calc R 1 . .
    C C5 0.1739(2) 0.2699(2) 0.58474(18) 0.0524(6) Uani d . 1 . .
    H H5A 0.1592 0.2969 0.6552 0.063 Uiso calc R 1 . .
    H H5B 0.2536 0.2295 0.5789 0.063 Uiso calc R 1 . .
    C C6 0.1487(2) 0.4878(2) 0.57888(17) 0.0441(6) Uani d . 1 . .
    C C7 0.1117(2) 0.5125(2) 0.68628(16) 0.0403(5) Uani d . 1 . .
    C C8 -0.0031(2) 0.4751(2) 0.71243(16) 0.0421(5) Uani d . 1 . .
    H H8 -0.0558 0.4292 0.6637 0.050 Uiso calc R 1 . .
    C C9 -0.0401(2) 0.5051(2) 0.80980(16) 0.0408(5) Uani d . 1 . .
    C C10 0.0404(2) 0.5695(2) 0.88251(17) 0.0465(6) Uani d . 1 . .
    H H10 0.0166 0.5893 0.9484 0.056 Uiso calc R 1 . .
    C C11 0.1561(2) 0.6045(2) 0.85785(18) 0.0485(6) Uani d . 1 . .
    H H11 0.2106 0.6462 0.9074 0.058 Uiso calc R 1 . .
    C C12 0.1907(2) 0.5776(2) 0.75993(17) 0.0452(6) Uani d . 1 . .
    H H12 0.2677 0.6035 0.7433 0.054 Uiso calc R 1 . .
    C C13 -0.1622(2) 0.4571(2) 0.83514(17) 0.0469(6) Uani d . 1 . .
    C C14 -0.2436(2) 0.6670(2) 0.8809(2) 0.0612(7) Uani d . 1 . .
    H H14A -0.1656 0.6890 0.8559 0.073 Uiso calc R 1 . .
    H H14B -0.2453 0.7046 0.9512 0.073 Uiso calc R 1 . .
    C C15 -0.3504(2) 0.7144(3) 0.8245(2) 0.0665(8) Uani d . 1 . .
    H H15A -0.3500 0.8024 0.8411 0.080 Uiso calc R 1 . .
    H H15B -0.3393 0.6898 0.7533 0.080 Uiso calc R 1 . .
    C C16 -0.4735(2) 0.6676(3) 0.84948(19) 0.0586(7) Uani d . 1 . .
    C C17 -0.4781(2) 0.5332(3) 0.8422(2) 0.0632(7) Uani d . 1 . .
    H H17A -0.4755 0.4926 0.7726 0.076 Uiso calc R 1 . .
    H H17B -0.5554 0.5108 0.8681 0.076 Uiso calc R 1 . .
    C C18 -0.3685(2) 0.4922(3) 0.9015(2) 0.0671(8) Uani d . 1 . .
    H H18A -0.3772 0.5240 0.9722 0.081 Uiso calc R 1 . .
    H H18B -0.3681 0.4043 0.8910 0.081 Uiso calc R 1 . .
    O O5 0.5437(2) 0.38661(19) 0.38183(15) 0.0794(6) Uani d . 1 . .
    O O6 0.64560(18) -0.05160(16) 0.54295(13) 0.0646(5) Uani d . 1 . .
    O O7 0.2983(2) 0.31306(19) 0.8416(2) 0.1035(8) Uani d . 1 A .
    O O8 -0.08234(17) -0.06160(18) 0.88350(15) 0.0737(6) Uani d . 1 . .
    N N3 0.67154(18) 0.14907(18) 0.54821(13) 0.0481(5) Uani d . 1 . .
    C C19 0.7071(3) 0.1321(3) 0.44466(18) 0.0589(7) Uani d . 1 . .
    H H19A 0.7131 0.0461 0.4167 0.071 Uiso calc R 1 . .
    H H19B 0.7880 0.1689 0.4420 0.071 Uiso calc R 1 . .
    C C20 0.6126(3) 0.1891(2) 0.38345(18) 0.0578(7) Uani d . 1 . .
    H H20A 0.6475 0.1930 0.3198 0.069 Uiso calc R 1 . .
    H H20B 0.5399 0.1367 0.3699 0.069 Uiso calc R 1 . .
    C C21 0.5730(2) 0.3124(2) 0.43124(18) 0.0510(6) Uani d . 1 . .
    C C22 0.5636(3) 0.3373(2) 0.54298(18) 0.0599(7) Uani d . 1 . .
    H H22A 0.4829 0.3101 0.5591 0.072 Uiso calc R 1 . .
    H H22B 0.5693 0.4242 0.5681 0.072 Uiso calc R 1 . .
    C C23 0.6631(2) 0.2758(2) 0.59541(18) 0.0539(6) Uani d . 1 . .
    H H23A 0.7424 0.3157 0.5930 0.065 Uiso calc R 1 . .
    H H23B 0.6438 0.2826 0.6650 0.065 Uiso calc R 1 . .
    C C24 0.6393(2) 0.0544(2) 0.58790(17) 0.0446(6) Uani d . 1 . .
    C C25 0.5937(2) 0.0812(2) 0.69292(16) 0.0402(5) Uani d . 1 . .
    C C26 0.4768(2) 0.1274(2) 0.71318(16) 0.0413(5) Uani d . 1 . .
    H H26 0.4265 0.1460 0.6615 0.050 Uiso calc R 1 . .
    C C27 0.4329(2) 0.1466(2) 0.80919(16) 0.0419(5) Uani d . 1 A .
    C C28 0.5098(3) 0.1197(3) 0.88504(18) 0.0594(7) Uani d . 1 . .
    H H28 0.4825 0.1326 0.9500 0.071 Uiso calc R 1 . .
    C C29 0.6268(3) 0.0741(3) 0.86509(19) 0.0660(8) Uani d . 1 . .
    H H29 0.6780 0.0568 0.9167 0.079 Uiso calc R 1 . .
    C C30 0.6685(2) 0.0539(2) 0.76915(19) 0.0545(6) Uani d . 1 . .
    H H30 0.7470 0.0219 0.7560 0.065 Uiso calc R 1 . .
    C C31 0.3084(2) 0.2047(2) 0.82956(16) 0.0462(6) Uani d . 1 . .
    N N4 0.2093(2) 0.13604(18) 0.8326(2) 0.0849(9) Uani d PD 0.651(5) A 1
    C C32 0.2036(4) 0.0042(3) 0.7921(3) 0.0601(13) Uani d PD 0.651(5) A 1
    H H32A 0.2866 -0.0286 0.7838 0.072 Uiso calc PR 0.651(5) A 1
    H H32B 0.1590 -0.0125 0.7278 0.072 Uiso calc PR 0.651(5) A 1
    C C33 0.1364(4) -0.0516(4) 0.8672(5) 0.0654(15) Uani d PD 0.651(5) A 1
    H H33A 0.1330 -0.1392 0.8461 0.078 Uiso calc PR 0.651(5) A 1
    H H33B 0.1795 -0.0318 0.9322 0.078 Uiso calc PR 0.651(5) A 1
    C C34 0.0071(2) -0.0008(2) 0.8733(3) 0.0783(9) Uani d PD 0.651(5) A 1
    C C35 0.0043(3) 0.1382(3) 0.9018(3) 0.0468(10) Uani d PD 0.651(5) A 1
    H H35A -0.0805 0.1664 0.8990 0.056 Uiso calc PR 0.651(5) A 1
    H H35B 0.0385 0.1654 0.9693 0.056 Uiso calc PR 0.651(5) A 1
    C C36 0.0810(3) 0.1890(3) 0.8286(4) 0.0525(11) Uani d PD 0.651(5) A 1
    H H36A 0.0439 0.1667 0.7616 0.063 Uiso calc PR 0.651(5) A 1
    H H36B 0.0852 0.2769 0.8471 0.063 Uiso calc PR 0.651(5) A 1
    N N4' 0.2093(2) 0.13604(18) 0.8326(2) 0.0849(9) Uani d P 0.349(5) A 2
    C C32' 0.2315(6) 0.0198(5) 0.8719(6) 0.051(2) Uiso d PD 0.349(5) A 2
    H H32C 0.2297 0.0347 0.9442 0.061 Uiso calc PR 0.349(5) A 2
    H H32D 0.3102 -0.0165 0.8511 0.061 Uiso calc PR 0.349(5) A 2
    C C33' 0.1227(5) -0.0600(9) 0.8235(7) 0.059(3) Uiso d PD 0.349(5) A 2
    H H33C 0.1322 -0.1420 0.8350 0.071 Uiso calc PR 0.349(5) A 2
    H H33D 0.1171 -0.0629 0.7520 0.071 Uiso calc PR 0.349(5) A 2
    C C34' 0.0071(2) -0.0008(2) 0.8733(3) 0.0783(9) Uani d P 0.349(5) A 2
    C C35' -0.0040(7) 0.1174(5) 0.8348(6) 0.061(2) Uiso d PD 0.349(5) A 2
    H H35C 0.0037 0.1031 0.7630 0.073 Uiso calc PR 0.349(5) A 2
    H H35D -0.0827 0.1566 0.8517 0.073 Uiso calc PR 0.349(5) A 2
    C C36' 0.1034(5) 0.1925(7) 0.8885(6) 0.059(3) Uiso d PD 0.349(5) A 2
    H H36C 0.0953 0.2772 0.8841 0.071 Uiso calc PR 0.349(5) A 2
    H H36D 0.1109 0.1861 0.9582 0.071 Uiso calc PR 0.349(5) A 2
loop_
    _atom_site_aniso_label
    _atom_site_aniso_U_11
    _atom_site_aniso_U_22
    _atom_site_aniso_U_33
    _atom_site_aniso_U_12
    _atom_site_aniso_U_13
    _atom_site_aniso_U_23
    O1 0.1075(17) 0.0681(14) 0.0680(13) -0.0254(12) 0.0079(12) 0.0048(11)
    O2 0.0859(14) 0.0568(11) 0.0543(11) -0.0098(10) 0.0125(10) 0.0228(9)
    O3 0.0683(13) 0.0556(13) 0.144(2) -0.0076(10) 0.0246(13) 0.0285(12)
    O4 0.0487(11) 0.0999(16) 0.0840(15) 0.0016(11) 0.0113(10) -0.0130(12)
    N1 0.0523(12) 0.0520(13) 0.0373(11) 0.0008(9) 0.0084(9) 0.0115(9)
    N2 0.0468(12) 0.0563(14) 0.0728(15) -0.0048(10) 0.0209(11) 0.0207(11)
    C1 0.0608(16) 0.0644(17) 0.0439(14) -0.0018(13) 0.0158(12) 0.0121(12)
    C2 0.0723(18) 0.0638(17) 0.0410(14) 0.0021(14) 0.0075(13) 0.0116(12)
    C3 0.0506(15) 0.0531(16) 0.0587(16) 0.0003(12) 0.0070(12) 0.0119(13)
    C4 0.0790(19) 0.0534(16) 0.0534(16) 0.0028(14) 0.0176(14) 0.0190(12)
    C5 0.0588(15) 0.0574(16) 0.0448(14) 0.0175(13) 0.0092(12) 0.0181(12)
    C6 0.0375(12) 0.0536(15) 0.0437(13) -0.0081(11) 0.0028(10) 0.0157(12)
    C7 0.0413(12) 0.0415(13) 0.0405(13) -0.0006(10) 0.0021(10) 0.0135(10)
    C8 0.0400(12) 0.0466(13) 0.0400(13) -0.0044(10) -0.0014(10) 0.0101(10)
    C9 0.0385(12) 0.0412(13) 0.0444(13) 0.0025(10) 0.0023(10) 0.0128(10)
    C10 0.0505(14) 0.0484(14) 0.0411(13) 0.0033(11) 0.0055(11) 0.0090(11)
    C11 0.0443(14) 0.0492(14) 0.0492(15) -0.0035(11) -0.0048(11) 0.0044(11)
    C12 0.0364(12) 0.0477(14) 0.0530(15) -0.0025(10) 0.0016(11) 0.0136(11)
    C13 0.0472(14) 0.0481(15) 0.0490(14) -0.0042(12) 0.0058(11) 0.0173(11)
    C14 0.0492(15) 0.0595(17) 0.0718(18) -0.0083(13) 0.0164(13) 0.0027(13)
    C15 0.0512(16) 0.0593(17) 0.091(2) -0.0015(13) 0.0156(15) 0.0179(15)
    C16 0.0463(15) 0.076(2) 0.0489(15) -0.0043(14) 0.0039(12) 0.0019(13)
    C17 0.0489(15) 0.081(2) 0.0613(17) -0.0182(14) 0.0103(13) 0.0177(14)
    C18 0.0530(16) 0.082(2) 0.0747(19) -0.0085(14) 0.0232(14) 0.0314(16)
    O5 0.1040(16) 0.0772(14) 0.0626(12) 0.0314(12) 0.0150(11) 0.0252(11)
    O6 0.0862(14) 0.0492(11) 0.0583(11) 0.0143(9) 0.0210(10) 0.0069(9)
    O7 0.0663(14) 0.0498(13) 0.199(3) 0.0023(10) 0.0305(15) 0.0313(14)
    O8 0.0566(12) 0.0771(14) 0.0938(15) -0.0121(10) 0.0025(10) 0.0324(11)
    N3 0.0531(12) 0.0516(12) 0.0400(11) 0.0026(9) 0.0106(9) 0.0086(9)
    C19 0.0681(17) 0.0643(17) 0.0466(15) 0.0132(14) 0.0225(13) 0.0127(12)
    C20 0.0815(19) 0.0520(16) 0.0411(14) 0.0001(14) 0.0112(13) 0.0102(11)
    C21 0.0489(14) 0.0557(16) 0.0509(15) 0.0004(12) 0.0082(12) 0.0155(12)
    C22 0.0818(19) 0.0497(15) 0.0492(15) 0.0076(14) 0.0195(14) 0.0089(12)
    C23 0.0640(16) 0.0520(15) 0.0448(14) -0.0178(13) 0.0076(12) 0.0062(11)
    C24 0.0390(12) 0.0508(15) 0.0448(14) 0.0072(11) 0.0037(10) 0.0106(12)
    C25 0.0404(12) 0.0403(13) 0.0404(13) -0.0025(10) 0.0002(10) 0.0096(10)
    C26 0.0426(13) 0.0470(13) 0.0351(12) 0.0016(10) -0.0016(10) 0.0106(10)
    C27 0.0459(13) 0.0430(13) 0.0365(13) -0.0039(10) 0.0032(10) 0.0070(10)
    C28 0.0635(17) 0.0771(19) 0.0380(14) 0.0008(14) 0.0033(12) 0.0123(12)
    C29 0.0628(18) 0.092(2) 0.0453(16) 0.0058(16) -0.0132(13) 0.0218(14)
    C30 0.0454(14) 0.0657(17) 0.0528(16) 0.0063(12) -0.0035(12) 0.0141(12)
    C31 0.0534(15) 0.0453(15) 0.0393(13) -0.0015(12) 0.0091(11) 0.0056(10)
    N4 0.0552(14) 0.0385(13) 0.161(3) 0.0060(10) 0.0509(16) 0.0108(14)
    C32 0.047(2) 0.053(3) 0.072(3) -0.0023(18) 0.016(2) -0.010(2)
    C33 0.063(3) 0.047(3) 0.092(4) 0.005(2) 0.003(3) 0.027(3)
    C34 0.0522(17) 0.067(2) 0.126(3) 0.0006(15) 0.0085(17) 0.0418(19)
    C35 0.042(2) 0.054(2) 0.045(2) 0.0069(17) 0.0108(17) 0.0095(17)
    C36 0.051(2) 0.048(2) 0.064(3) 0.0118(18) 0.016(2) 0.022(2)
    N4' 0.0552(14) 0.0385(13) 0.161(3) 0.0060(10) 0.0509(16) 0.0108(14)
    C34' 0.0522(17) 0.067(2) 0.126(3) 0.0006(15) 0.0085(17) 0.0418(19)
_geom_special_details
;
All s.u.'s (except the s.u. in the dihedral angle between two l.s. planes) are
estimated using the full covariance matrix. The cell s.u.'s are taken into
account individually in the estimation of s.u.'s in distances, angles and
torsion angles; correlations between s.u.'s in cell parameters are only used
when they are defined by crystal symmetry. An approximate (isotropic)
treatment of cell s.u.'s is used for estimating s.u.'s involving l.s. planes.
;
loop_
    _geom_bond_atom_site_label_1
    _geom_bond_atom_site_label_2
    _geom_bond_site_symmetry_2
    _geom_bond_distance
    _geom_bond_publ_flag
    O1 C3 . 1.205(3) ?
    O2 C6 . 1.236(3) ?
    O3 C13 . 1.222(3) ?
    O4 C16 . 1.207(3) ?
    N1 C6 . 1.335(3) ?
    N1 C5 . 1.449(3) ?
    N1 C1 . 1.459(3) ?
    N2 C13 . 1.335(3) ?
    N2 C14 . 1.461(3) ?
    N2 C18 . 1.467(3) ?
    C1 C2 . 1.521(4) ?
    C1 H1A . 0.9700 ?
    C1 H1B . 0.9700 ?
    C2 C3 . 1.484(4) ?
    C2 H2A . 0.9700 ?
    C2 H2B . 0.9700 ?
    C3 C4 . 1.510(4) ?
    C4 C5 . 1.509(4) ?
    C4 H4A . 0.9700 ?
    C4 H4B . 0.9700 ?
    C5 H5A . 0.9700 ?
    C5 H5B . 0.9700 ?
    C6 C7 . 1.508(3) ?
    C7 C12 . 1.382(3) ?
    C7 C8 . 1.390(3) ?
    C8 C9 . 1.381(3) ?
    C8 H8 . 0.9300 ?
    C9 C10 . 1.381(3) ?
    C9 C13 . 1.501(3) ?
    C10 C11 . 1.381(3) ?
    C10 H10 . 0.9300 ?
    C11 C12 . 1.378(3) ?
    C11 H11 . 0.9300 ?
    C12 H12 . 0.9300 ?
    C14 C15 . 1.516(4) ?
    C14 H14A . 0.9700 ?
    C14 H14B . 0.9700 ?
    C15 C16 . 1.504(4) ?
    C15 H15A . 0.9700 ?
    C15 H15B . 0.9700 ?
    C16 C17 . 1.495(4) ?
    C17 C18 . 1.530(4) ?
    C17 H17A . 0.9700 ?
    C17 H17B . 0.9700 ?
    C18 H18A . 0.9700 ?
    C18 H18B . 0.9700 ?
    O5 C21 . 1.208(3) ?
    O6 C24 . 1.230(3) ?
    O7 C31 . 1.202(3) ?
    O8 C34' . 1.210(3) ?
    O8 C34 . 1.210(3) ?
    N3 C24 . 1.339(3) ?
    N3 C23 . 1.446(3) ?
    N3 C19 . 1.456(3) ?
    C19 C20 . 1.514(4) ?
    C19 H19A . 0.9700 ?
    C19 H19B . 0.9700 ?
    C20 C21 . 1.481(3) ?
    C20 H20A . 0.9700 ?
    C20 H20B . 0.9700 ?
    C21 C22 . 1.504(3) ?
    C22 C23 . 1.510(4) ?
    C22 H22A . 0.9700 ?
    C22 H22B . 0.9700 ?
    C23 H23A . 0.9700 ?
    C23 H23B . 0.9700 ?
    C24 C25 . 1.509(3) ?
    C25 C30 . 1.375(3) ?
    C25 C26 . 1.379(3) ?
    C26 C27 . 1.389(3) ?
    C26 H26 . 0.9300 ?
    C27 C28 . 1.382(3) ?
    C27 C31 . 1.504(3) ?
    C28 C29 . 1.377(4) ?
    C28 H28 . 0.9300 ?
    C29 C30 . 1.379(3) ?
    C29 H29 . 0.9300 ?
    C30 H30 . 0.9300 ?
    C31 N4' . 1.324(3) ?
    C31 N4 . 1.324(3) ?
    N4 C32 . 1.476(3) ?
    N4 C36 . 1.509(3) ?
    C32 C33 . 1.513(4) ?
    C32 H32A . 0.9700 ?
    C32 H32B . 0.9700 ?
    C33 C34 . 1.505(4) ?
    C33 H33A . 0.9700 ?
    C33 H33B . 0.9700 ?
    C34 C35 . 1.534(4) ?
    C35 C36 . 1.517(4) ?
    C35 H35A . 0.9700 ?
    C35 H35B . 0.9700 ?
    C36 H36A . 0.9700 ?
    C36 H36B . 0.9700 ?
    N4' C36' . 1.471(5) ?
    N4' C32' . 1.524(4) ?
    C32' C33' . 1.522(5) ?
    C32' H32C . 0.9700 ?
    C32' H32D . 0.9700 ?
    C33' C34' . 1.532(5) ?
    C33' H33C . 0.9700 ?
    C33' H33D . 0.9700 ?
    C34' C35' . 1.526(5) ?
    C35' C36' . 1.509(5) ?
    C35' H35C . 0.9700 ?
    C35' H35D . 0.9700 ?
    C36' H36C . 0.9700 ?
    C36' H36D . 0.9700 ?
loop_
    _geom_angle_atom_site_label_1
    _geom_angle_atom_site_label_2
    _geom_angle_atom_site_label_3
    _geom_angle_site_symmetry_1
    _geom_angle_site_symmetry_3
    _geom_angle
    _geom_angle_publ_flag
    C6 N1 C5 . . 126.11(19) ?
    C6 N1 C1 . . 120.8(2) ?
    C5 N1 C1 . . 112.87(19) ?
    C13 N2 C14 . . 125.6(2) ?
    C13 N2 C18 . . 120.7(2) ?
    C14 N2 C18 . . 113.6(2) ?
    N1 C1 C2 . . 110.16(19) ?
    N1 C1 H1A . . 109.6 ?
    C2 C1 H1A . . 109.6 ?
    N1 C1 H1B . . 109.6 ?
    C2 C1 H1B . . 109.6 ?
    H1A C1 H1B . . 108.1 ?
    C3 C2 C1 . . 114.2(2) ?
    C3 C2 H2A . . 108.7 ?
    C1 C2 H2A . . 108.7 ?
    C3 C2 H2B . . 108.7 ?
    C1 C2 H2B . . 108.7 ?
    H2A C2 H2B . . 107.6 ?
    O1 C3 C2 . . 121.7(2) ?
    O1 C3 C4 . . 122.0(2) ?
    C2 C3 C4 . . 116.3(2) ?
    C5 C4 C3 . . 112.7(2) ?
    C5 C4 H4A . . 109.1 ?
    C3 C4 H4A . . 109.1 ?
    C5 C4 H4B . . 109.1 ?
    C3 C4 H4B . . 109.1 ?
    H4A C4 H4B . . 107.8 ?
    N1 C5 C4 . . 110.7(2) ?
    N1 C5 H5A . . 109.5 ?
    C4 C5 H5A . . 109.5 ?
    N1 C5 H5B . . 109.5 ?
    C4 C5 H5B . . 109.5 ?
    H5A C5 H5B . . 108.1 ?
    O2 C6 N1 . . 123.4(2) ?
    O2 C6 C7 . . 118.9(2) ?
    N1 C6 C7 . . 117.74(19) ?
    C12 C7 C8 . . 119.0(2) ?
    C12 C7 C6 . . 119.9(2) ?
    C8 C7 C6 . . 121.05(19) ?
    C9 C8 C7 . . 120.9(2) ?
    C9 C8 H8 . . 119.5 ?
    C7 C8 H8 . . 119.5 ?
    C8 C9 C10 . . 119.2(2) ?
    C8 C9 C13 . . 118.8(2) ?
    C10 C9 C13 . . 121.8(2) ?
    C9 C10 C11 . . 120.4(2) ?
    C9 C10 H10 . . 119.8 ?
    C11 C10 H10 . . 119.8 ?
    C12 C11 C10 . . 120.1(2) ?
    C12 C11 H11 . . 120.0 ?
    C10 C11 H11 . . 120.0 ?
    C11 C12 C7 . . 120.4(2) ?
    C11 C12 H12 . . 119.8 ?
    C7 C12 H12 . . 119.8 ?
    O3 C13 N2 . . 121.6(2) ?
    O3 C13 C9 . . 119.2(2) ?
    N2 C13 C9 . . 119.2(2) ?
    N2 C14 C15 . . 111.3(2) ?
    N2 C14 H14A . . 109.4 ?
    C15 C14 H14A . . 109.4 ?
    N2 C14 H14B . . 109.4 ?
    C15 C14 H14B . . 109.4 ?
    H14A C14 H14B . . 108.0 ?
    C16 C15 C14 . . 111.7(2) ?
    C16 C15 H15A . . 109.3 ?
    C14 C15 H15A . . 109.3 ?
    C16 C15 H15B . . 109.3 ?
    C14 C15 H15B . . 109.3 ?
    H15A C15 H15B . . 107.9 ?
    O4 C16 C17 . . 123.7(3) ?
    O4 C16 C15 . . 122.3(3) ?
    C17 C16 C15 . . 114.0(2) ?
    C16 C17 C18 . . 110.4(2) ?
    C16 C17 H17A . . 109.6 ?
    C18 C17 H17A . . 109.6 ?
    C16 C17 H17B . . 109.6 ?
    C18 C17 H17B . . 109.6 ?
    H17A C17 H17B . . 108.1 ?
    N2 C18 C17 . . 110.5(2) ?
    N2 C18 H18A . . 109.6 ?
    C17 C18 H18A . . 109.6 ?
    N2 C18 H18B . . 109.6 ?
    C17 C18 H18B . . 109.6 ?
    H18A C18 H18B . . 108.1 ?
    C24 N3 C23 . . 126.11(19) ?
    C24 N3 C19 . . 121.0(2) ?
    C23 N3 C19 . . 112.53(19) ?
    N3 C19 C20 . . 110.6(2) ?
    N3 C19 H19A . . 109.5 ?
    C20 C19 H19A . . 109.5 ?
    N3 C19 H19B . . 109.5 ?
    C20 C19 H19B . . 109.5 ?
    H19A C19 H19B . . 108.1 ?
    C21 C20 C19 . . 114.7(2) ?
    C21 C20 H20A . . 108.6 ?
    C19 C20 H20A . . 108.6 ?
    C21 C20 H20B . . 108.6 ?
    C19 C20 H20B . . 108.6 ?
    H20A C20 H20B . . 107.6 ?
    O5 C21 C20 . . 121.2(2) ?
    O5 C21 C22 . . 122.1(2) ?
    C20 C21 C22 . . 116.6(2) ?
    C21 C22 C23 . . 113.4(2) ?
    C21 C22 H22A . . 108.9 ?
    C23 C22 H22A . . 108.9 ?
    C21 C22 H22B . . 108.9 ?
    C23 C22 H22B . . 108.9 ?
    H22A C22 H22B . . 107.7 ?
    N3 C23 C22 . . 110.4(2) ?
    N3 C23 H23A . . 109.6 ?
    C22 C23 H23A . . 109.6 ?
    N3 C23 H23B . . 109.6 ?
    C22 C23 H23B . . 109.6 ?
    H23A C23 H23B . . 108.1 ?
    O6 C24 N3 . . 123.1(2) ?
    O6 C24 C25 . . 119.5(2) ?
    N3 C24 C25 . . 117.4(2) ?
    C30 C25 C26 . . 119.5(2) ?
    C30 C25 C24 . . 119.0(2) ?
    C26 C25 C24 . . 121.44(19) ?
    C25 C26 C27 . . 121.3(2) ?
    C25 C26 H26 . . 119.4 ?
    C27 C26 H26 . . 119.4 ?
    C28 C27 C26 . . 118.4(2) ?
    C28 C27 C31 . . 121.8(2) ?
    C26 C27 C31 . . 119.7(2) ?
    C29 C28 C27 . . 120.4(2) ?
    C29 C28 H28 . . 119.8 ?
    C27 C28 H28 . . 119.8 ?
    C28 C29 C30 . . 120.5(2) ?
    C28 C29 H29 . . 119.7 ?
    C30 C29 H29 . . 119.7 ?
    C25 C30 C29 . . 119.9(2) ?
    C25 C30 H30 . . 120.1 ?
    C29 C30 H30 . . 120.1 ?
    O7 C31 N4' . . 119.9(2) ?
    O7 C31 N4 . . 119.9(2) ?
    O7 C31 C27 . . 120.2(2) ?
    N4' C31 C27 . . 119.9(2) ?
    N4 C31 C27 . . 119.9(2) ?
    C31 N4 C32 . . 123.9(2) ?
    C31 N4 C36 . . 120.1(2) ?
    C32 N4 C36 . . 109.7(3) ?
    N4 C32 C33 . . 106.3(3) ?
    N4 C32 H32A . . 110.5 ?
    C33 C32 H32A . . 110.5 ?
    N4 C32 H32B . . 110.5 ?
    C33 C32 H32B . . 110.5 ?
    H32A C32 H32B . . 108.7 ?
    C34 C33 C32 . . 107.6(3) ?
    C34 C33 H33A . . 110.2 ?
    C32 C33 H33A . . 110.2 ?
    C34 C33 H33B . . 110.2 ?
    C32 C33 H33B . . 110.2 ?
    H33A C33 H33B . . 108.5 ?
    O8 C34 C33 . . 122.2(3) ?
    O8 C34 C35 . . 121.2(3) ?
    C33 C34 C35 . . 113.4(3) ?
    C36 C35 C34 . . 108.4(3) ?
    C36 C35 H35A . . 110.0 ?
    C34 C35 H35A . . 110.0 ?
    C36 C35 H35B . . 110.0 ?
    C34 C35 H35B . . 110.0 ?
    H35A C35 H35B . . 108.4 ?
    N4 C36 C35 . . 107.2(3) ?
    N4 C36 H36A . . 110.3 ?
    C35 C36 H36A . . 110.3 ?
    N4 C36 H36B . . 110.3 ?
    C35 C36 H36B . . 110.3 ?
    H36A C36 H36B . . 108.5 ?
    C31 N4' C36' . . 117.8(3) ?
    C31 N4' C32' . . 116.2(3) ?
    C36' N4' C32' . . 104.0(5) ?
    N4' C32' C33' . . 102.3(6) ?
    N4' C32' H32C . . 111.3 ?
    C33' C32' H32C . . 111.3 ?
    N4' C32' H32D . . 111.3 ?
    C33' C32' H32D . . 111.3 ?
    H32C C32' H32D . . 109.2 ?
    C32' C33' C34' . . 105.5(5) ?
    C32' C33' H33C . . 110.6 ?
    C34' C33' H33C . . 110.6 ?
    C32' C33' H33D . . 110.6 ?
    C34' C33' H33D . . 110.6 ?
    H33C C33' H33D . . 108.8 ?
    O8 C34' C35' . . 122.6(4) ?
    O8 C34' C33' . . 120.7(4) ?
    C35' C34' C33' . . 103.4(6) ?
    C36' C35' C34' . . 103.0(5) ?
    C36' C35' H35C . . 111.2 ?
    C34' C35' H35C . . 111.2 ?
    C36' C35' H35D . . 111.2 ?
    C34' C35' H35D . . 111.2 ?
    H35C C35' H35D . . 109.1 ?
    N4' C36' C35' . . 101.6(5) ?
    N4' C36' H36C . . 111.4 ?
    C35' C36' H36C . . 111.4 ?
    N4' C36' H36D . . 111.4 ?
    C35' C36' H36D . . 111.4 ?
    H36C C36' H36D . . 109.3 ?
loop_
    _geom_torsion_atom_site_label_1
    _geom_torsion_atom_site_label_2
    _geom_torsion_atom_site_label_3
    _geom_torsion_atom_site_label_4
    _geom_torsion_site_symmetry_1
    _geom_torsion_site_symmetry_2
    _geom_torsion_site_symmetry_3
    _geom_torsion_site_symmetry_4
    _geom_torsion
    _geom_torsion_publ_flag
    C6 N1 C1 C2 . . . . -115.3(2) ?
    C5 N1 C1 C2 . . . . 60.0(3) ?
    N1 C1 C2 C3 . . . . -46.9(3) ?
    C1 C2 C3 O1 . . . . -145.0(3) ?
    C1 C2 C3 C4 . . . . 38.2(3) ?
    O1 C3 C4 C5 . . . . 144.0(3) ?
    C2 C3 C4 C5 . . . . -39.2(3) ?
    C6 N1 C5 C4 . . . . 112.9(3) ?
    C1 N1 C5 C4 . . . . -62.0(3) ?
    C3 C4 C5 N1 . . . . 49.6(3) ?
    C5 N1 C6 O2 . . . . -178.9(2) ?
    C1 N1 C6 O2 . . . . -4.4(3) ?
    C5 N1 C6 C7 . . . . 1.0(3) ?
    C1 N1 C6 C7 . . . . 175.6(2) ?
    O2 C6 C7 C12 . . . . -70.4(3) ?
    N1 C6 C7 C12 . . . . 109.7(2) ?
    O2 C6 C7 C8 . . . . 107.0(3) ?
    N1 C6 C7 C8 . . . . -72.9(3) ?
    C12 C7 C8 C9 . . . . 1.9(3) ?
    C6 C7 C8 C9 . . . . -175.5(2) ?
    C7 C8 C9 C10 . . . . -2.4(3) ?
    C7 C8 C9 C13 . . . . -176.9(2) ?
    C8 C9 C10 C11 . . . . 0.7(3) ?
    C13 C9 C10 C11 . . . . 175.0(2) ?
    C9 C10 C11 C12 . . . . 1.5(4) ?
    C10 C11 C12 C7 . . . . -1.9(4) ?
    C8 C7 C12 C11 . . . . 0.3(3) ?
    C6 C7 C12 C11 . . . . 177.7(2) ?
    C14 N2 C13 O3 . . . . -175.3(3) ?
    C18 N2 C13 O3 . . . . 4.9(4) ?
    C14 N2 C13 C9 . . . . 3.8(4) ?
    C18 N2 C13 C9 . . . . -176.1(2) ?
    C8 C9 C13 O3 . . . . 60.7(3) ?
    C10 C9 C13 O3 . . . . -113.7(3) ?
    C8 C9 C13 N2 . . . . -118.4(3) ?
    C10 C9 C13 N2 . . . . 67.2(3) ?
    C13 N2 C14 C15 . . . . 123.8(3) ?
    C18 N2 C14 C15 . . . . -56.4(3) ?
    N2 C14 C15 C16 . . . . 50.7(3) ?
    C14 C15 C16 O4 . . . . 129.6(3) ?
    C14 C15 C16 C17 . . . . -49.9(3) ?
    O4 C16 C17 C18 . . . . -128.2(3) ?
    C15 C16 C17 C18 . . . . 51.3(3) ?
    C13 N2 C18 C17 . . . . -122.2(3) ?
    C14 N2 C18 C17 . . . . 58.0(3) ?
    C16 C17 C18 N2 . . . . -53.9(3) ?
    C24 N3 C19 C20 . . . . 113.6(2) ?
    C23 N3 C19 C20 . . . . -60.3(3) ?
    N3 C19 C20 C21 . . . . 45.5(3) ?
    C19 C20 C21 O5 . . . . 148.6(3) ?
    C19 C20 C21 C22 . . . . -35.2(3) ?
    O5 C21 C22 C23 . . . . -147.1(3) ?
    C20 C21 C22 C23 . . . . 36.7(3) ?
    C24 N3 C23 C22 . . . . -111.1(3) ?
    C19 N3 C23 C22 . . . . 62.4(3) ?
    C21 C22 C23 N3 . . . . -48.9(3) ?
    C23 N3 C24 O6 . . . . 178.1(2) ?
    C19 N3 C24 O6 . . . . 5.1(4) ?
    C23 N3 C24 C25 . . . . -2.1(3) ?
    C19 N3 C24 C25 . . . . -175.1(2) ?
    O6 C24 C25 C30 . . . . 71.4(3) ?
    N3 C24 C25 C30 . . . . -108.4(3) ?
    O6 C24 C25 C26 . . . . -105.7(3) ?
    N3 C24 C25 C26 . . . . 74.5(3) ?
    C30 C25 C26 C27 . . . . -0.2(3) ?
    C24 C25 C26 C27 . . . . 176.9(2) ?
    C25 C26 C27 C28 . . . . 0.8(3) ?
    C25 C26 C27 C31 . . . . 176.0(2) ?
    C26 C27 C28 C29 . . . . -0.6(4) ?
    C31 C27 C28 C29 . . . . -175.6(2) ?
    C27 C28 C29 C30 . . . . -0.3(4) ?
    C26 C25 C30 C29 . . . . -0.7(4) ?
    C24 C25 C30 C29 . . . . -177.9(2) ?
    C28 C29 C30 C25 . . . . 1.0(4) ?
    C28 C27 C31 O7 . . . . 94.2(3) ?
    C26 C27 C31 O7 . . . . -80.7(3) ?
    C28 C27 C31 N4' . . . . -86.9(3) ?
    C26 C27 C31 N4' . . . . 98.2(3) ?
    C28 C27 C31 N4 . . . . -86.9(3) ?
    C26 C27 C31 N4 . . . . 98.2(3) ?
    O7 C31 N4 C32 . . . . 162.4(3) ?
    C27 C31 N4 C32 . . . . -16.6(5) ?
    O7 C31 N4 C36 . . . . 13.3(5) ?
    C27 C31 N4 C36 . . . . -165.6(3) ?
    C31 N4 C32 C33 . . . . 138.5(4) ?
    C36 N4 C32 C33 . . . . -69.7(4) ?
    N4 C32 C33 C34 . . . . 62.4(5) ?
    C32 C33 C34 O8 . . . . 142.8(4) ?
    C32 C33 C34 C35 . . . . -57.2(5) ?
    O8 C34 C35 C36 . . . . -145.0(4) ?
    C33 C34 C35 C36 . . . . 54.7(5) ?
    C31 N4 C36 C35 . . . . -139.9(3) ?
    C32 N4 C36 C35 . . . . 67.1(4) ?
    C34 C35 C36 N4 . . . . -56.5(4) ?
    O7 C31 N4' C36' . . . . -24.0(6) ?
    C27 C31 N4' C36' . . . . 157.1(5) ?
    O7 C31 N4' C32' . . . . -148.4(4) ?
    C27 C31 N4' C32' . . . . 32.7(5) ?
    C31 N4' C32' C33' . . . . -155.4(4) ?
    C36' N4' C32' C33' . . . . 73.5(6) ?
    N4' C32' C33' C34' . . . . -68.4(8) ?
    C32' C33' C34' O8 . . . . -149.6(5) ?
    C32' C33' C34' C35' . . . . 68.6(8) ?
    O8 C34' C35' C36' . . . . 148.0(5) ?
    C33' C34' C35' C36' . . . . -71.1(7) ?
    C31 N4' C36' C35' . . . . 152.4(5) ?
    C32' N4' C36' C35' . . . . -77.4(7) ?
    C34' C35' C36' N4' . . . . 75.8(8) ?
loop_
    _geom_hbond_atom_site_label_D
    _geom_hbond_atom_site_label_H
    _geom_hbond_atom_site_label_A
    _geom_hbond_site_symmetry_A
    _geom_hbond_distance_DH
    _geom_hbond_distance_HA
    _geom_hbond_distance_DA
    _geom_hbond_angle_DHA
    C4 H4b O1 2_556 0.97 2.58 3.383(4) 141
    C22 H22b O5 2_666 0.97 2.44 3.295(4) 146
    C35 H35b O8 2_557 0.97 2.55 3.297(5) 134
