# Supplementary material for: 1-{3-[(4-Oxopiperidin-1-yl)carbon­yl]benzoyl}piperidin-4-one
Source: Acta Crystallogr Sect E Struct Rep Online. 2010 Jul 10;66(Pt 8):o1988. doi: 10.1107/S1600536810026681 (PMC3007266; doi:10.1107/S1600536810026681)
Supplement: Supplementary file 2 [file e-66-o1988-Isup2.hkl]

#
# h,k,l, Fc-squared, Fo-squared, sigma(Fo-squared) and status flag
#
data_I
_shelx_title ' bcip-2-red in P -1'
_shelx_refln_list_code          4
_shelx_F_calc_maximum      191.85
_exptl_crystal_F_000       696.00
_reflns_d_resolution_high  0.7964
 
loop_
 _symmetry_equiv_pos_as_xyz
 'x, y, z'
 '-x, -y, -z'
 
_cell_length_a    10.7770
_cell_length_b    11.2440
_cell_length_c    13.6650
_cell_angle_alpha 101.500
_cell_angle_beta   92.279
_cell_angle_gamma  90.009
 
_shelx_F_squared_multiplier     1.000
 
loop_
 _refln_index_h
 _refln_index_k
 _refln_index_l
 _refln_F_squared_calc
 _refln_F_squared_meas
 _refln_F_squared_sigma
 _refln_observed_status
   2   0   0      375.07      353.19      6.30 o
   3   0   0      267.83      221.50      3.23 o
   4   0   0      424.58      410.53      4.79 o
   5   0   0      121.07      130.87      2.83 o
   6   0   0      996.18     1005.09     13.10 o
   7   0   0       22.97       19.65      2.52 o
   8   0   0      109.55       94.37      6.06 o
   9   0   0       17.12       18.81      3.31 o
  10   0   0        7.94        8.43      5.00 o
  11   0   0       41.24       45.07      6.32 o
  12   0   0       31.72       34.17      5.38 o
  13   0   0        1.01        4.38      5.21 o
 -13   1   0        8.55       17.41      6.30 o
 -12   1   0        0.94        0.63      4.88 o
 -11   1   0        9.10        9.25      4.74 o
 -10   1   0        6.57       -0.03      5.35 o
  -9   1   0       29.47       39.41      5.54 o
  -8   1   0      139.47      149.84      7.30 o
  -7   1   0      713.90      716.20     13.48 o
  -6   1   0       93.40      100.62      3.53 o
  -5   1   0        1.38        1.50      1.11 o
  -4   1   0      366.15      399.30      5.26 o
  -3   1   0     3455.72     3546.17     42.24 o
  -2   1   0     7390.86     6692.58     58.35 o
  -1   1   0        1.92        0.51      0.63 o
   1   1   0     1937.60     1851.72     21.42 o
   2   1   0     2059.92     1761.96     14.36 o
   3   1   0     9680.46     9543.87     25.40 o
   4   1   0     2414.80     2347.45     16.98 o
   5   1   0     1314.39     1313.60      9.40 o
   6   1   0      348.03      333.59      5.70 o
   7   1   0      296.99      309.07      7.81 o
   8   1   0      150.92      172.59      5.19 o
   9   1   0      145.17      147.80      5.51 o
  10   1   0      257.12      259.11     11.88 o
  11   1   0       20.96       17.75      4.66 o
  12   1   0       12.99       12.74      4.89 o
  13   1   0        0.06        4.53      4.73 o
 -13   2   0        4.33        4.78      5.96 o
 -12   2   0        2.19        2.83      5.21 o
 -11   2   0       34.18       34.26      6.01 o
 -10   2   0       19.60       30.93      7.18 o
  -9   2   0      145.39      140.70      4.84 o
  -8   2   0      351.49      363.20      9.44 o
  -7   2   0       47.49       57.77      4.31 o
  -6   2   0      343.28      338.99      5.63 o
  -5   2   0     2034.61     2216.88     28.38 o
  -4   2   0      457.52      468.37      7.24 o
  -3   2   0     4730.03     4752.28     67.72 o
  -2   2   0     6984.82     6724.38     99.69 o
  -1   2   0     3861.22     3800.00     59.00 o
   0   2   0     2379.27     2312.76     37.66 o
   1   2   0     3566.86     3296.41     60.19 o
   2   2   0     1881.88     1882.37     32.57 o
   3   2   0     2920.83     2916.96     21.16 o
   4   2   0      484.23      527.40     25.58 o
   5   2   0      214.69      348.79     11.49 o
   6   2   0      159.43      157.45      4.60 o
   7   2   0      216.05      221.33      8.29 o
   8   2   0      371.79      369.41      7.60 o
   9   2   0       24.06       35.74      6.61 o
  10   2   0       10.80       15.62      3.54 o
  11   2   0       23.94       29.23      4.58 o
  12   2   0       16.79       14.37      4.44 o
  13   2   0        8.52        7.42      6.57 o
 -13   3   0        9.43        8.56      5.98 o
 -12   3   0        0.04        4.00      5.50 o
 -11   3   0        0.65       -2.65      5.50 o
 -10   3   0        5.51        9.07      5.46 o
  -9   3   0        1.37        3.69      5.15 o
  -8   3   0      339.53      393.87     20.39 o
  -7   3   0       25.26       23.88      3.11 o
  -6   3   0      186.62      208.21      7.17 o
  -5   3   0     2545.63     2676.75     56.01 o
  -4   3   0        0.48        2.51      1.78 o
  -3   3   0      441.75      470.63      4.73 o
  -2   3   0     3129.33     3306.11     31.97 o
  -1   3   0     6453.64     6451.89     51.83 o
   0   3   0       54.75       63.53      2.19 o
   1   3   0      719.90      721.18      9.25 o
   2   3   0      730.48      694.20      9.30 o
   3   3   0       83.07       84.58      1.88 o
   4   3   0        3.68        2.79      0.97 o
   5   3   0      292.39      322.14      4.56 o
   6   3   0        6.01        5.84      1.82 o
   7   3   0       27.00       27.06      2.56 o
   8   3   0        4.82        1.99      3.02 o
   9   3   0       22.38       29.81      4.04 o
  10   3   0        8.11        6.92      2.93 o
  11   3   0       25.16       19.55      3.93 o
  12   3   0        0.01        5.90      5.44 o
  13   3   0        3.03        2.24      6.35 o
 -12   4   0        3.40        7.01      5.57 o
 -11   4   0       14.69        8.96      5.65 o
 -10   4   0       81.31       76.13      7.24 o
  -9   4   0       75.22       73.03      6.58 o
  -8   4   0      212.80      204.07      9.06 o
  -7   4   0      185.93      180.78      6.03 o
  -6   4   0       37.44       38.14      1.76 o
  -5   4   0      120.01      166.04      4.03 o
  -4   4   0      214.28      225.83     14.64 o
  -3   4   0      613.52      633.44     10.14 o
  -2   4   0      687.93      617.70      5.38 o
  -1   4   0     1905.23     1858.25     36.51 o
   0   4   0       83.47       97.88      2.31 o
   1   4   0      146.02      153.51      8.22 o
   2   4   0      769.88      757.17     10.20 o
   3   4   0     2035.99     2006.50     32.66 o
   4   4   0      757.72      727.31     18.20 o
   5   4   0        3.94        6.76      1.46 o
   6   4   0      149.88      169.71     12.47 o
   7   4   0       37.14       37.20      2.58 o
   8   4   0       85.84       77.55      5.21 o
   9   4   0        6.42        6.47      2.70 o
  10   4   0        0.41        4.92      3.32 o
  11   4   0       10.03        6.81      4.64 o
  12   4   0        1.67       13.22      5.00 o
 -12   5   0        0.01       -2.64      5.77 o
 -11   5   0        0.01       -1.10      5.75 o
 -10   5   0        0.03       -3.78      5.60 o
  -9   5   0        5.00        8.00      5.37 o
  -8   5   0       38.64       36.04      5.58 o
  -7   5   0       27.78       30.55      3.89 o
  -6   5   0       20.42       32.76      3.85 o
  -5   5   0       30.31       25.49      2.34 o
  -4   5   0      133.99      177.75      5.24 o
  -3   5   0      250.09      221.60      4.39 o
  -2   5   0      138.75      148.02      4.41 o
  -1   5   0      261.38      240.82      4.66 o
   0   5   0     1288.40     1287.20     18.15 o
   1   5   0     1736.22     1738.61     18.54 o
   2   5   0       44.28       46.24      1.77 o
   3   5   0       29.10       34.63      1.44 o
   4   5   0      350.54      329.83      8.77 o
   5   5   0       17.59       17.20      1.58 o
   6   5   0        5.09       13.88      3.86 o
   7   5   0       10.50        4.27      2.85 o
   8   5   0       57.78       58.42      3.69 o
   9   5   0        8.62        3.67      3.71 o
  10   5   0       18.76       13.33      5.42 o
  11   5   0        3.48        4.58      4.36 o
  12   5   0        0.36        0.07      5.25 o
 -12   6   0        1.67        4.20      6.27 o
 -11   6   0        1.79        7.03      5.62 o
 -10   6   0       25.48       25.45      5.78 o
  -9   6   0        9.02       22.43      5.52 o
  -8   6   0        5.62        2.76      4.75 o
  -7   6   0        2.93        3.39      4.55 o
  -6   6   0       14.49       15.15      4.32 o
  -5   6   0        5.90        2.93      1.70 o
  -4   6   0     1385.56     1395.99     26.64 o
  -3   6   0       98.54      108.26      5.24 o
  -2   6   0       65.92       60.29      4.96 o
  -1   6   0       10.56        4.22      2.32 o
   0   6   0      715.52      760.25      8.78 o
   1   6   0       29.04       31.73      1.40 o
   2   6   0      138.53      129.85      2.89 o
   3   6   0       47.73       54.43      2.05 o
   4   6   0       34.99       35.20      6.25 o
   5   6   0       13.68        9.06      2.09 o
   6   6   0       76.39       87.70     20.15 o
   7   6   0       17.52       20.49      3.69 o
   8   6   0        6.55        8.09      3.47 o
   9   6   0      154.13      141.32      7.13 o
  10   6   0        0.20        1.60      3.79 o
  11   6   0        2.96        2.82      4.56 o
  12   6   0        4.13        4.96     10.22 o
 -11   7   0        0.01       -2.38      5.81 o
 -10   7   0        0.06       -0.16      5.36 o
  -9   7   0       14.11       16.18      5.89 o
  -8   7   0       76.36       71.24      7.13 o
  -7   7   0       20.13       36.26      5.82 o
  -6   7   0        4.42        3.48      4.79 o
  -5   7   0      318.42      299.52     10.66 o
  -4   7   0      677.60      709.40     18.18 o
  -3   7   0       21.18       17.26      2.56 o
  -2   7   0       37.00       32.82      3.23 o
  -1   7   0       77.79       73.08      5.84 o
   0   7   0        2.01       10.41      2.24 o
   1   7   0      155.86      171.11      4.34 o
   2   7   0        0.18        1.34      1.19 o
   3   7   0        3.10        1.33      1.23 o
   4   7   0       11.30       16.19      2.29 o
   5   7   0      210.94      201.12      6.10 o
   6   7   0       81.69       73.82      4.29 o
   7   7   0        1.27        8.59      2.79 o
   8   7   0        9.13        9.50      3.03 o
   9   7   0       10.07        9.15      3.61 o
  10   7   0        4.58        6.83      4.88 o
  11   7   0        3.06       -5.64     17.87 o
 -11   8   0        1.53        2.35      5.76 o
 -10   8   0        1.66        1.40      5.83 o
  -9   8   0        1.55        1.04      5.36 o
  -8   8   0        7.69       12.01      5.20 o
  -7   8   0        1.36       -0.04      4.62 o
  -6   8   0      196.66      190.30     22.22 o
  -5   8   0       44.64       32.07      6.96 o
  -4   8   0       99.40      117.79      7.93 o
  -3   8   0       29.57       21.67      5.15 o
  -2   8   0       83.72       79.68      9.57 o
  -1   8   0        6.74        3.16      4.20 o
   0   8   0       54.19       40.53      3.71 o
   1   8   0       47.67       52.22      2.67 o
   2   8   0        2.61        1.07      1.02 o
   3   8   0      706.39      669.66     17.43 o
   4   8   0      278.99      287.58      9.29 o
   5   8   0       54.95       45.26      5.99 o
   6   8   0       30.58       17.89      5.88 o
   7   8   0       66.96       79.43      4.27 o
   8   8   0        1.98        8.98      4.21 o
   9   8   0       80.99       98.07      7.21 o
  10   8   0       10.07       12.60      6.55 o
 -10   9   0       28.76       32.89      6.89 o
  -9   9   0        1.02        1.89      5.72 o
  -8   9   0        4.61        4.59      5.49 o
  -7   9   0       10.23       11.78      5.19 o
  -6   9   0       47.76       41.10      5.69 o
  -5   9   0       59.83       70.22      6.95 o
  -4   9   0       17.09       26.47      5.97 o
  -3   9   0       22.72       23.98      7.97 o
  -2   9   0        0.21        0.37      5.49 o
  -1   9   0        6.59        3.58      4.00 o
   0   9   0      172.76      175.06      6.71 o
   1   9   0       67.81       56.97      4.38 o
   2   9   0       63.23       66.46      4.26 o
   3   9   0      262.21      253.54     12.33 o
   4   9   0     1239.47     1288.11     18.66 o
   5   9   0        0.12        1.07      4.56 o
   6   9   0       41.35       38.66      5.12 o
   7   9   0       30.87       29.19      4.80 o
   8   9   0        1.34        5.59      4.18 o
   9   9   0        7.06        2.33      5.20 o
  10   9   0       23.49       21.63      7.03 o
  -9  10   0        0.61        5.28      5.65 o
  -8  10   0        8.86        6.56      5.19 o
  -7  10   0        0.29        2.79      4.95 o
  -6  10   0       11.04        3.82      4.73 o
  -5  10   0        0.34        3.48      4.18 o
  -4  10   0        0.23       -4.24      5.01 o
  -3  10   0        1.08       -3.21      4.81 o
  -2  10   0       58.79       70.29     11.89 o
  -1  10   0        1.53       -2.36      4.63 o
   0  10   0       86.98       73.39      6.15 o
   1  10   0        1.09        0.59      3.41 o
   2  10   0      190.13      164.60      9.54 o
   3  10   0       29.74       33.63      5.58 o
   4  10   0        8.02        8.14      4.48 o
   5  10   0        0.09        1.72      4.52 o
   6  10   0        7.83       14.22      4.72 o
   7  10   0       49.91       56.77      5.71 o
   8  10   0       35.85       37.22      5.94 o
   9  10   0        4.15        9.53      5.54 o
  -8  11   0        2.75       13.48      5.57 o
  -7  11   0       11.74        3.99      5.09 o
  -6  11   0        0.01        1.76      6.04 o
  -5  11   0        0.35        4.16      5.46 o
  -4  11   0        0.72        0.96      4.92 o
  -3  11   0       25.42       21.09      5.13 o
  -2  11   0        4.08        9.37      4.50 o
  -1  11   0       52.66       56.56      9.10 o
   0  11   0       75.75       85.90      7.99 o
   1  11   0       18.02        7.20      4.79 o
   2  11   0        0.23       -3.32      4.98 o
   3  11   0        0.54        0.66      5.39 o
   4  11   0        0.01       -1.70      4.83 o
   5  11   0       48.53       46.75      5.62 o
   6  11   0        0.90       -0.56      5.46 o
   7  11   0       28.45       36.50      7.07 o
   8  11   0        2.61        8.35      5.28 o
  -6  12   0       51.28       55.65     11.36 o
  -5  12   0        0.50       -0.83      8.78 o
  -4  12   0        1.72       11.35      9.66 o
  -3  12   0        2.04        7.92      5.79 o
  -2  12   0       11.78        0.78      5.30 o
  -1  12   0       11.35        9.95      6.79 o
   0  12   0        0.06        4.19      6.12 o
   1  12   0       26.12       39.94      7.61 o
   2  12   0        5.20       -0.44      5.14 o
   3  12   0        4.36        7.82      5.62 o
   4  12   0        7.29        2.76      5.62 o
   5  12   0       46.41       49.56      7.09 o
   6  12   0       10.55        7.44      6.02 o
  -4  13   0       24.07       23.50      5.92 o
  -3  13   0        0.45        4.07      8.56 o
  -2  13   0        1.36        5.05      7.61 o
  -1  13   0        7.22       11.11      7.80 o
   0  13   0       10.60       12.45      6.67 o
   1  13   0        5.83        8.35      6.97 o
   2  13   0        2.42       -1.55      5.79 o
   3  13   0        8.50        4.60      5.88 o
   4  13   0        0.16        2.25      5.70 o
  -4 -13   1        0.15        3.37      5.67 o
  -3 -13   1        7.35        8.80      5.99 o
  -2 -13   1        2.29        3.16      6.14 o
  -1 -13   1        0.05       -4.71      7.12 o
   0 -13   1       27.12       47.97      7.60 o
   1 -13   1        8.33       10.72      7.67 o
   2 -13   1       26.71       29.33      7.62 o
   3 -13   1       13.96       15.01      7.96 o
   4 -13   1        4.86       19.23      8.18 o
   5 -13   1        9.04       12.56      8.49 o
  -6 -12   1        6.32        8.09      5.90 o
  -5 -12   1      136.73      158.72      9.68 o
  -4 -12   1        6.94        9.39      6.13 o
  -3 -12   1       72.02       87.65      8.62 o
  -2 -12   1        3.85        4.02      4.91 o
  -1 -12   1       17.59       20.17      6.01 o
   0 -12   1        1.85        3.63      5.94 o
   1 -12   1       51.85       43.21      8.99 o
   2 -12   1        4.75        1.59      4.66 o
   3 -12   1       62.94       66.68     21.26 o
   4 -12   1       20.52       28.84      8.59 o
   5 -12   1        2.92        9.51      7.65 o
   6 -12   1       22.26       19.22      6.52 o
   7 -12   1       10.04        8.23      5.34 o
  -8 -11   1        9.66       17.18      5.85 o
  -7 -11   1        8.21        5.23      5.47 o
  -6 -11   1       67.95       64.15      7.17 o
  -5 -11   1       21.55       28.99      6.28 o
  -4 -11   1      217.13      199.90     12.15 o
  -3 -11   1        1.04        3.46      5.13 o
  -2 -11   1        0.02       -0.63      4.81 o
  -1 -11   1       13.20       20.43      5.33 o
   0 -11   1        2.63       -4.32      6.29 o
   1 -11   1      136.46      126.28      8.27 o
   2 -11   1        0.37        2.24      4.55 o
   3 -11   1       24.01       19.09      5.70 o
   4 -11   1       13.40       18.07      5.26 o
   5 -11   1       14.15       14.10      5.51 o
   6 -11   1       12.33       13.62      4.97 o
   7 -11   1        0.58       -1.96      5.99 o
   8 -11   1        2.55        8.78      5.78 o
  -9 -10   1        3.74        7.13      5.05 o
  -8 -10   1       20.83       25.96      5.86 o
  -7 -10   1       27.71       46.05      5.90 o
  -6 -10   1      104.48      105.21      6.64 o
  -5 -10   1       95.48      111.73      6.88 o
  -4 -10   1       13.63        8.88      4.22 o
  -3 -10   1      137.73      130.82      7.85 o
  -2 -10   1      140.49      151.87      8.14 o
  -1 -10   1      196.10      178.81     10.47 o
   0 -10   1       15.57       24.10      4.74 o
   1 -10   1      497.20      489.80     30.74 o
   2 -10   1       19.03       11.05      5.69 o
   3 -10   1       96.21      103.85      9.49 o
   4 -10   1       66.78       49.57      9.55 o
   5 -10   1       12.44        7.79      4.28 o
   6 -10   1        4.08       -4.30      4.48 o
   7 -10   1        0.75        1.53      4.64 o
   8 -10   1        2.95        0.14      5.03 o
   9 -10   1       29.57       32.15      6.51 o
 -10  -9   1        7.42       12.75      6.56 o
  -9  -9   1        7.12       10.11      5.20 o
  -8  -9   1       58.73       57.22      6.25 o
  -7  -9   1       42.20       49.80      5.22 o
  -6  -9   1      166.46      167.31      7.67 o
  -5  -9   1      363.80      380.04     13.48 o
  -4  -9   1      385.36      402.48     10.94 o
  -3  -9   1      241.68      252.53      8.45 o
  -2  -9   1      126.66      118.55      4.92 o
  -1  -9   1       17.38       15.58      3.46 o
   0  -9   1       56.00       55.74      4.97 o
   1  -9   1       30.23       41.03      5.00 o
   2  -9   1      254.16      277.86     23.32 o
   3  -9   1       23.27       17.44      6.02 o
   4  -9   1      304.63      306.47     15.72 o
   5  -9   1       55.94       58.44      6.05 o
   6  -9   1       54.05       55.80      6.13 o
   7  -9   1        0.36        7.17      4.87 o
   8  -9   1        5.38        2.30      5.40 o
   9  -9   1        0.01        0.28      5.53 o
  10  -9   1       11.34        8.38      6.09 o
 -11  -8   1       13.94       12.68     16.24 o
 -10  -8   1        2.92        4.28      5.65 o
  -9  -8   1       25.58       19.12      7.12 o
  -8  -8   1       22.76       18.02      3.60 o
  -7  -8   1        1.43        2.01      2.61 o
  -6  -8   1       18.05       15.03      3.01 o
  -5  -8   1      762.63      799.75     24.27 o
  -4  -8   1       30.75       33.84      3.92 o
  -3  -8   1       96.83       84.25      5.16 o
  -2  -8   1      255.13      244.12      8.60 o
  -1  -8   1       68.43       63.89      3.33 o
   0  -8   1       99.48       93.63     10.29 o
   1  -8   1       69.54       63.58      5.73 o
   2  -8   1       32.08       27.17      5.53 o
   3  -8   1        3.99        1.53      1.41 o
   4  -8   1      405.05      380.90     17.13 o
   5  -8   1      177.03       95.00     12.95 o
   6  -8   1       31.97       26.43      6.50 o
   7  -8   1       29.84       24.26      7.41 o
   8  -8   1       25.38       25.70      8.01 o
   9  -8   1        5.09        7.47      5.06 o
  10  -8   1        0.43        1.39      5.65 o
  11  -8   1        1.56       -0.07      5.79 o
 -11  -7   1       17.84       21.68     13.86 o
 -10  -7   1        3.32       -4.10      4.79 o
  -9  -7   1        1.62        3.08      3.32 o
  -8  -7   1       41.83       48.54      4.32 o
  -7  -7   1      105.29      109.61      4.58 o
  -6  -7   1      126.94      124.68      4.55 o
  -5  -7   1       23.99       23.70      3.26 o
  -4  -7   1     1214.88     1206.63     31.48 o
  -3  -7   1       42.62       45.99      2.66 o
  -2  -7   1      405.27      377.10      7.19 o
  -1  -7   1      935.20      986.35     24.17 o
   0  -7   1        0.68        2.53      1.88 o
   1  -7   1      414.97      453.23      9.99 o
   2  -7   1      110.41       95.36      7.72 o
   3  -7   1        0.42        0.07      1.49 o
   4  -7   1       46.28       41.10      3.27 o
   5  -7   1      812.06      799.97     19.77 o
   6  -7   1       16.17       15.97      5.12 o
   7  -7   1        1.56        1.68      4.83 o
   8  -7   1      131.69      127.06     10.44 o
   9  -7   1        0.01       -0.70      5.41 o
  10  -7   1        0.00       -5.12      5.21 o
  11  -7   1        0.23       -1.56      5.28 o
 -12  -6   1        3.50        9.63      7.27 o
 -11  -6   1        0.66        0.40      4.63 o
 -10  -6   1        1.97       -2.08      3.99 o
  -9  -6   1       30.87       28.90      4.38 o
  -8  -6   1      120.11      141.58      6.64 o
  -7  -6   1      383.68      383.35     10.14 o
  -6  -6   1      319.25      306.01      6.36 o
  -5  -6   1       48.14       49.03      3.48 o
  -4  -6   1        2.04        2.67      1.73 o
  -3  -6   1      790.82      785.69     12.91 o
  -2  -6   1      189.19      157.69      7.24 o
  -1  -6   1      629.79      670.63     12.81 o
   0  -6   1      387.53      438.24      9.20 o
   1  -6   1      145.15      157.18      8.31 o
   2  -6   1       32.98       34.51      1.86 o
   3  -6   1      104.56      110.20      4.49 o
   4  -6   1      307.30      306.66      6.11 o
   5  -6   1      103.07      111.91      4.34 o
   6  -6   1       83.51       86.41      4.61 o
   7  -6   1       75.46       83.37      6.67 o
   8  -6   1       16.62       17.63      5.30 o
   9  -6   1       35.40       32.00      6.17 o
  10  -6   1        8.89        7.65      5.35 o
  11  -6   1       15.26       13.49      6.08 o
  12  -6   1        0.50       -6.17      6.17 o
 -12  -5   1        0.01       -4.85      5.26 o
 -11  -5   1        0.75       -1.10      4.71 o
 -10  -5   1      118.63      116.93      6.74 o
  -9  -5   1       16.19       16.73      4.12 o
  -8  -5   1       13.20       10.53      2.34 o
  -7  -5   1       32.90       32.97      2.77 o
  -6  -5   1      552.17      583.38     10.72 o
  -5  -5   1        0.49        1.64      2.06 o
  -4  -5   1        3.78        4.26      1.66 o
  -3  -5   1      185.26      188.24      4.03 o
  -2  -5   1       65.34       74.76      1.91 o
  -1  -5   1       88.80      105.95      3.05 o
   0  -5   1      458.07      492.65      8.28 o
   1  -5   1     1782.24     1751.64     33.12 o
   2  -5   1      679.01      649.63     14.22 o
   3  -5   1       80.27       85.17      3.25 o
   4  -5   1       17.89       30.93      2.68 o
   5  -5   1       17.40       15.14      2.84 o
   6  -5   1      307.15      318.24     13.31 o
   7  -5   1       47.35       44.40      2.81 o
   8  -5   1       79.41       79.24      6.82 o
   9  -5   1       31.72       28.24      5.57 o
  10  -5   1       18.84       22.16      5.76 o
  11  -5   1        2.85       -1.28      5.38 o
  12  -5   1        2.37        1.83      5.77 o
 -12  -4   1        0.67       -4.32      5.15 o
 -11  -4   1       34.33       35.91      6.58 o
 -10  -4   1        6.26        8.09      3.53 o
  -9  -4   1      233.19      211.24      6.58 o
  -8  -4   1       85.79       85.24      4.92 o
  -7  -4   1       99.12      103.75      4.29 o
  -6  -4   1      115.43      121.38     13.83 o
  -5  -4   1      283.23      251.17      5.95 o
  -4  -4   1       38.05       43.33      5.21 o
  -3  -4   1       24.20       25.59      1.78 o
  -2  -4   1      310.83      294.06     16.10 o
  -1  -4   1      618.67      600.92      9.98 o
   0  -4   1      268.00      257.78      6.17 o
   1  -4   1      506.32      497.11     15.18 o
   2  -4   1      991.24      932.26     15.19 o
   3  -4   1       35.05       40.99      2.13 o
   4  -4   1      174.61      190.73      3.14 o
   5  -4   1       34.92       25.72      8.28 o
   6  -4   1      273.31      266.77      5.14 o
   7  -4   1       66.54       58.10      2.61 o
   8  -4   1       57.32       59.86      6.05 o
   9  -4   1       30.66       37.66      6.67 o
  10  -4   1        3.13        1.47      5.31 o
  11  -4   1        5.12        6.86      5.20 o
  12  -4   1        0.08       -1.97      5.62 o
 -13  -3   1       21.23       23.21      6.98 o
 -12  -3   1        0.26        6.85      5.38 o
 -11  -3   1        5.20        9.07      4.89 o
 -10  -3   1        0.06       -2.64      2.72 o
  -9  -3   1       35.17       27.82      3.33 o
  -8  -3   1      116.73      103.34      4.84 o
  -7  -3   1       82.37       96.77      4.19 o
  -6  -3   1      165.48      152.84      4.60 o
  -5  -3   1     3249.06     3318.28     36.94 o
  -4  -3   1      188.41      202.78      3.69 o
  -3  -3   1      125.65      124.82      2.58 o
  -2  -3   1     1444.02     1482.62     20.06 o
  -1  -3   1    10738.33    10705.77     97.62 o
   0  -3   1       30.85       18.90      1.07 o
   1  -3   1     1881.27     1766.93     16.73 o
   2  -3   1      368.33      425.29      7.78 o
   3  -3   1      211.70      232.67      6.68 o
   4  -3   1       84.44       86.11      3.23 o
   5  -3   1      220.84      236.88      4.40 o
   6  -3   1      388.01      363.11      7.30 o
   7  -3   1        1.55        3.02      1.08 o
   8  -3   1        8.32        9.01      2.04 o
   9  -3   1       33.47       21.03      5.18 o
  10  -3   1        1.36        2.67      5.07 o
  11  -3   1        8.70        6.08      5.57 o
  12  -3   1        0.00       -1.89      5.63 o
  13  -3   1       10.50        6.20      6.13 o
 -13  -2   1        3.51        7.26      7.05 o
 -12  -2   1        6.72        3.02      4.33 o
 -11  -2   1        7.25        9.24      4.08 o
 -10  -2   1        5.62        6.88      3.25 o
  -9  -2   1       20.30       22.96      5.92 o
  -8  -2   1       45.09       62.17     10.15 o
  -7  -2   1       28.29       33.60      2.64 o
  -6  -2   1      316.27      301.92      8.68 o
  -5  -2   1     1570.27     1741.87     47.47 o
  -4  -2   1       65.78       84.68     14.54 o
  -3  -2   1     4808.18     4826.77     80.99 o
  -2  -2   1     6229.46     6168.31     69.33 o
  -1  -2   1     3734.49     3897.79     59.49 o
   0  -2   1     1965.23     1978.98     39.39 o
   1  -2   1     4634.43     4319.45     31.24 o
   2  -2   1     2150.00     2067.98     30.93 o
   3  -2   1     1245.27     1370.43     62.75 o
   4  -2   1     1195.70     1175.99      7.23 o
   5  -2   1     1407.58     1437.84     16.11 o
   6  -2   1       38.93       27.59      3.28 o
   7  -2   1       38.60       43.80      2.04 o
   8  -2   1       47.43       43.94      8.75 o
   9  -2   1      186.42      202.05     16.26 o
  10  -2   1       39.90       36.44      5.83 o
  11  -2   1       44.19       46.45      6.39 o
  12  -2   1       22.31       24.67      5.61 o
  13  -2   1        1.25       -3.89      5.42 o
 -13  -1   1        0.35       -3.13      7.34 o
 -12  -1   1        3.83        8.30      5.10 o
 -11  -1   1        2.70        4.73      4.52 o
 -10  -1   1       37.47       39.35      4.30 o
  -9  -1   1        1.71        2.08      2.95 o
  -8  -1   1      110.67       97.49      5.22 o
  -7  -1   1      159.19      165.82      4.78 o
  -6  -1   1        0.16       -0.38      1.60 o
  -5  -1   1      197.91      257.70      4.27 o
  -4  -1   1       13.02       11.97      1.27 o
  -3  -1   1      917.21      923.23      8.37 o
  -2  -1   1     9473.20     9286.77     87.99 o
  -1  -1   1       14.19       21.54      0.95 o
   1  -1   1     3203.51     2879.31     28.77 o
   2  -1   1     1634.91     1589.90     16.02 o
   3  -1   1    10473.78    10227.52     80.23 o
   4  -1   1      170.85      178.07      3.49 o
   5  -1   1      798.16      794.66     12.08 o
   6  -1   1      461.61      460.69      6.17 o
   7  -1   1      157.77      157.84      3.95 o
   8  -1   1        0.90        2.29      1.23 o
   9  -1   1      283.10      280.78      7.10 o
  10  -1   1       36.84       32.82      5.44 o
  11  -1   1       18.29       13.96      4.97 o
  12  -1   1        6.61        1.00      5.16 o
  13  -1   1        0.22       -2.20      5.48 o
 -13   0   1       55.69       74.43      7.45 o
 -12   0   1        7.69        1.98      4.97 o
 -11   0   1       39.69       46.01      5.95 o
 -10   0   1       23.91       29.79      5.26 o
  -9   0   1      208.29      221.78     14.68 o
  -8   0   1       14.24       16.65      2.20 o
  -7   0   1       53.27       50.57      3.74 o
  -6   0   1      604.83      661.59      9.28 o
  -5   0   1      130.99      149.86      3.27 o
  -4   0   1     8335.77     8821.12    112.91 o
  -3   0   1      124.50      141.30      2.64 o
  -2   0   1      575.86      535.87      6.89 o
  -1   0   1       42.31       35.86      2.44 o
   1   0   1      139.78      107.95      5.49 o
   2   0   1     2820.50     2721.63     45.17 o
   3   0   1       51.61       54.16      2.22 o
   4   0   1       31.12       25.60      1.23 o
   5   0   1      117.24      126.41      2.51 o
   6   0   1     1156.80     1211.57     12.74 o
   7   0   1       23.14       23.80      1.91 o
   8   0   1      429.79      431.19      5.52 o
   9   0   1      127.37      128.02      5.91 o
  10   0   1       45.75       53.58      6.05 o
  11   0   1       26.18       31.78      5.54 o
  12   0   1        0.25       -0.65      4.65 o
  13   0   1        8.31       11.64      5.53 o
 -13   1   1        6.99       10.50      5.86 o
 -12   1   1       12.72        8.79      4.67 o
 -11   1   1       10.64       16.71      5.01 o
 -10   1   1      414.99      401.96     12.65 o
  -9   1   1        0.01        0.12      4.86 o
  -8   1   1       79.92       75.94      6.19 o
  -7   1   1       99.26       89.74      5.75 o
  -6   1   1       16.15       21.92      3.70 o
  -5   1   1        8.36       13.50      3.31 o
  -4   1   1     1865.00     2002.45     22.23 o
  -3   1   1      395.86      365.47      4.70 o
  -2   1   1     6894.13     6465.53     35.33 o
  -1   1   1     1791.96     1599.60     16.13 o
   0   1   1       30.66       27.03      0.90 o
   1   1   1      136.60      110.86      1.49 o
   2   1   1     5647.47     5019.02     35.07 o
   3   1   1     3501.97     3349.63     20.55 o
   4   1   1     1035.94      978.98      9.32 o
   5   1   1      300.46      298.92      3.98 o
   6   1   1      877.85      784.38      7.24 o
   7   1   1      530.01      515.43      6.89 o
   8   1   1       12.63       12.09      1.93 o
   9   1   1      125.98      154.22      5.33 o
  10   1   1       41.66       51.31      5.80 o
  11   1   1        5.58        4.62      4.18 o
  12   1   1       11.86       12.51      4.78 o
  13   1   1        4.30        7.10      5.18 o
 -13   2   1        2.13        2.29      5.68 o
 -12   2   1        6.27        7.42      4.78 o
 -11   2   1        8.28        2.09      5.13 o
 -10   2   1        5.13        4.48      5.14 o
  -9   2   1       45.82       48.14      3.72 o
  -8   2   1      173.56      165.79      5.46 o
  -7   2   1       26.14       28.62      4.39 o
  -6   2   1      233.88      251.64     10.07 o
  -5   2   1      223.21      261.21      7.77 o
  -4   2   1     1648.83     1897.96     27.28 o
  -3   2   1      586.54      528.96     16.01 o
  -2   2   1        8.85       11.19      1.19 o
  -1   2   1       96.36      117.73     10.11 o
   0   2   1    12815.45    12011.42    129.19 o
   1   2   1     5204.04     5317.44     86.04 o
   2   2   1     2751.72     2718.01     19.99 o
   3   2   1       61.36       68.20      4.64 o
   4   2   1      531.37      646.39     30.95 o
   5   2   1      182.21      184.70      4.97 o
   6   2   1      363.54      425.85      8.17 o
   7   2   1      535.49      510.58      7.24 o
   8   2   1       52.92       52.28      3.23 o
   9   2   1      185.30      198.76      5.99 o
  10   2   1       18.85       19.53      4.19 o
  11   2   1        1.07        0.69      4.00 o
  12   2   1        4.75        5.35      4.19 o
  13   2   1        8.14        4.53      6.31 o
 -13   3   1       13.51       15.69      6.27 o
 -12   3   1       23.60       23.61      6.28 o
 -11   3   1        1.70       -2.31      5.14 o
 -10   3   1        5.50        4.33      5.06 o
  -9   3   1        0.73       -2.95      4.95 o
  -8   3   1       24.37       18.01      2.20 o
  -7   3   1       11.01       18.22      2.09 o
  -6   3   1       86.41       94.03      3.47 o
  -5   3   1      103.84      138.44      3.95 o
  -4   3   1      891.72      943.59      9.98 o
  -3   3   1      886.58      930.81     18.06 o
  -2   3   1       12.66       11.19      1.06 o
  -1   3   1       42.53       21.28      1.11 o
   0   3   1       39.39       49.74      1.24 o
   1   3   1      987.96     1047.01     10.91 o
   2   3   1       28.78       30.17      1.16 o
   3   3   1        0.01        0.45      0.81 o
   4   3   1       11.50        9.99      1.08 o
   5   3   1       93.10      102.05      2.85 o
   6   3   1      207.44      216.89      4.71 o
   7   3   1      183.93      171.79      4.65 o
   8   3   1      363.66      343.91     13.80 o
   9   3   1       97.10       96.36      4.55 o
  10   3   1        1.96        3.92      3.53 o
  11   3   1        0.71       -0.52      3.67 o
  12   3   1        3.24        4.13      5.14 o
  13   3   1       13.63        9.66      7.28 o
 -12   4   1        6.73        6.01      5.56 o
 -11   4   1        8.16        6.90      5.83 o
 -10   4   1        7.18        5.52      5.18 o
  -9   4   1        8.31        7.83      5.12 o
  -8   4   1       98.32      104.74      7.41 o
  -7   4   1       17.55       10.83      1.41 o
  -6   4   1        0.94        1.47      1.46 o
  -5   4   1      783.41      765.72     12.13 o
  -4   4   1      170.93      142.72      2.86 o
  -3   4   1      478.94      587.38     10.72 o
  -2   4   1      942.34      959.43     15.30 o
  -1   4   1     2177.89     2317.88     36.52 o
   0   4   1      583.05      563.13     21.65 o
   1   4   1     1378.43     1444.73     16.21 o
   2   4   1      156.65      168.44      4.57 o
   3   4   1       19.27       23.18      1.29 o
   4   4   1      143.07      134.95     14.65 o
   5   4   1      119.05      136.57      7.45 o
   6   4   1        2.32        4.12      1.84 o
   7   4   1       28.35       26.20      2.41 o
   8   4   1       35.45       42.95      4.26 o
   9   4   1       82.78       74.52      4.38 o
  10   4   1       29.40       42.66      6.30 o
  11   4   1       22.32       16.37      5.32 o
  12   4   1        7.64       12.73      5.14 o
 -12   5   1        7.87        7.42      5.88 o
 -11   5   1        4.16       -0.79      6.06 o
 -10   5   1       10.27        6.39      5.19 o
  -9   5   1       18.42       17.44      5.37 o
  -8   5   1        0.22       -0.29      4.98 o
  -7   5   1        8.41        2.11      4.58 o
  -6   5   1        1.58        2.68      1.54 o
  -5   5   1        0.60        0.53      1.46 o
  -4   5   1       88.98      104.58      5.33 o
  -3   5   1        6.46        6.38      1.63 o
  -2   5   1      220.85      274.73      5.09 o
  -1   5   1     1337.10     1370.66     12.42 o
   0   5   1     1595.06     1610.03     39.68 o
   1   5   1     1050.39     1029.92     13.05 o
   2   5   1     1635.80     1679.20     24.58 o
   3   5   1     1230.73     1276.65     14.56 o
   4   5   1       29.81       28.97      1.74 o
   5   5   1       87.44       97.61      2.99 o
   6   5   1      249.21      250.15      9.64 o
   7   5   1      306.08      278.86     11.34 o
   8   5   1       46.56       47.33      4.53 o
   9   5   1       52.03       42.55      4.61 o
  10   5   1       12.15       12.08      3.80 o
  11   5   1        9.81        8.14      4.60 o
  12   5   1        8.53       14.20      5.81 o
 -12   6   1        0.77        5.44      5.92 o
 -11   6   1        0.65       -3.48      5.79 o
 -10   6   1       48.08       37.29      6.48 o
  -9   6   1       34.95       25.27      5.82 o
  -8   6   1       38.97       41.37      6.23 o
  -7   6   1        8.46        3.25      4.51 o
  -6   6   1        0.31        2.10      2.17 o
  -5   6   1      100.76      112.93      3.91 o
  -4   6   1      241.70      234.04      6.99 o
  -3   6   1      104.67       87.21      4.86 o
  -2   6   1       46.18       43.56      3.96 o
  -1   6   1      731.40      782.72     50.33 o
   0   6   1       97.16       94.45      4.79 o
   1   6   1      441.78      458.90     14.01 o
   2   6   1     1212.53     1162.80     45.51 o
   3   6   1       59.65       49.92      2.37 o
   4   6   1      245.71      219.37      7.12 o
   5   6   1      111.57       99.30      5.46 o
   6   6   1        1.42        3.38      2.94 o
   7   6   1      102.04      103.07      5.35 o
   8   6   1        5.53        4.92      3.52 o
   9   6   1       12.41        8.75      3.71 o
  10   6   1       24.24       14.14      4.86 o
  11   6   1        2.25        0.84      6.32 o
 -11   7   1        0.36       -0.47      6.04 o
 -10   7   1        0.09        0.63      5.02 o
  -9   7   1       31.65       31.15      6.12 o
  -8   7   1       17.48       13.05      5.40 o
  -7   7   1        8.02       -2.50      4.87 o
  -6   7   1       87.74       86.99      6.69 o
  -5   7   1       32.64       29.92      3.33 o
  -4   7   1       59.14       47.32      3.84 o
  -3   7   1        0.74       -3.03      3.43 o
  -2   7   1        0.34       -0.46      2.35 o
  -1   7   1        6.43        6.90      1.85 o
   0   7   1        7.53        7.13      2.80 o
   1   7   1      135.98      155.32      6.86 o
   2   7   1       38.24       36.80      1.91 o
   3   7   1       42.14       36.86      2.24 o
   4   7   1       24.35       26.57      2.52 o
   5   7   1      361.59      425.77      7.99 o
   6   7   1      455.16      467.69      8.88 o
   7   7   1      337.43      328.40     11.75 o
   8   7   1        0.11       -0.73      2.86 o
   9   7   1        0.19        0.11      4.66 o
  10   7   1        0.00       -1.49      4.71 o
  11   7   1       15.76        9.56     18.68 o
 -10   8   1        0.02       -5.13      5.43 o
  -9   8   1        6.88        7.00      5.73 o
  -8   8   1       68.30       87.27      7.62 o
  -7   8   1       35.96       29.03      5.67 o
  -6   8   1       23.54       17.93      5.38 o
  -5   8   1        0.71       -2.56      4.58 o
  -4   8   1      221.31      209.34      8.75 o
  -3   8   1        2.61        4.71      1.89 o
  -2   8   1       28.16       21.00      1.95 o
  -1   8   1      240.89      229.16      9.43 o
   0   8   1       22.55       15.64      3.17 o
   1   8   1       91.63       73.87      6.35 o
   2   8   1       47.21       33.40      2.82 o
   3   8   1      151.61      139.93      6.27 o
   4   8   1       13.71       11.92      4.33 o
   5   8   1      282.37      299.48     11.78 o
   6   8   1       98.16      100.06      7.99 o
   7   8   1       78.76       86.81      5.96 o
   8   8   1        1.57        5.58      3.61 o
   9   8   1       43.64       34.01      5.78 o
  10   8   1       18.87       26.99      6.24 o
 -10   9   1        0.25       -1.56      6.21 o
  -9   9   1        5.75       13.71      6.51 o
  -8   9   1        0.72        4.11      5.99 o
  -7   9   1       53.76       52.55      6.44 o
  -6   9   1       52.50       46.26      5.90 o
  -5   9   1      259.25      254.37      9.87 o
  -4   9   1       23.32       19.14      5.42 o
  -3   9   1       65.74       76.06      6.44 o
  -2   9   1        8.70        9.57      3.88 o
  -1   9   1        7.90       10.33      3.06 o
   0   9   1      298.47      280.94     15.39 o
   1   9   1       88.29      105.88      6.99 o
   2   9   1       31.89       34.44      3.61 o
   3   9   1       22.37       20.53      4.40 o
   4   9   1      165.39      174.52      7.81 o
   5   9   1       27.44       22.45      4.88 o
   6   9   1      350.03      348.05     10.60 o
   7   9   1        0.00        6.48      4.31 o
   8   9   1        0.41        5.08      4.66 o
   9   9   1        8.42        9.21      4.88 o
  -9  10   1       10.57       19.44      5.87 o
  -8  10   1       29.39       42.43      6.57 o
  -7  10   1       15.57       11.60      5.32 o
  -6  10   1        6.03        4.10      4.92 o
  -5  10   1       40.30       47.18      6.65 o
  -4  10   1       54.92       45.44      6.31 o
  -3  10   1       30.01       26.51      5.30 o
  -2  10   1        4.46        0.01      3.49 o
  -1  10   1       58.84       71.67      7.01 o
   0  10   1       40.94       42.96      4.48 o
   1  10   1        0.06       -0.99      3.03 o
   2  10   1        1.14        1.96      4.48 o
   3  10   1       39.53       37.95      4.97 o
   4  10   1       73.43       58.43      6.92 o
   5  10   1       96.83       78.66      6.35 o
   6  10   1        4.05        2.24      4.40 o
   7  10   1       25.15       33.12      5.63 o
   8  10   1       20.29       24.60      5.29 o
   9  10   1        0.57        7.04      5.73 o
  -8  11   1        0.87        4.41      5.30 o
  -7  11   1        4.44       -1.94      6.23 o
  -6  11   1        2.38        4.03      5.87 o
  -5  11   1        6.14       14.54      8.76 o
  -4  11   1        0.82       -1.01      7.39 o
  -3  11   1        0.72        1.70      7.37 o
  -2  11   1        2.15       -0.85      5.16 o
  -1  11   1       66.65       55.76      6.63 o
   0  11   1       11.57        7.28      4.16 o
   1  11   1        3.47       -0.61      5.23 o
   2  11   1        1.14        3.83      4.82 o
   3  11   1        5.09        6.37      5.61 o
   4  11   1       28.99       18.09      4.64 o
   5  11   1        9.81        7.97      5.07 o
   6  11   1       10.70       14.55      4.92 o
   7  11   1        0.04        0.15      5.49 o
  -6  12   1        0.79        0.88     10.22 o
  -5  12   1        7.41        8.01      8.68 o
  -4  12   1        1.21       -6.65      7.05 o
  -3  12   1        2.96        8.93      6.57 o
  -2  12   1        0.54        4.98      5.06 o
  -1  12   1        3.10        1.82      6.72 o
   0  12   1        2.41       -3.77      6.31 o
   1  12   1       11.21       14.55      5.17 o
   2  12   1        1.93       -3.18      5.10 o
   3  12   1        4.33        5.08      5.71 o
   4  12   1        0.21       -5.37      5.86 o
   5  12   1        1.78       -3.18      5.18 o
   6  12   1        0.83        3.74      6.38 o
  -4  13   1        7.84       10.76      6.53 o
  -3  13   1       10.88       20.21      8.49 o
  -2  13   1        0.04        6.90      9.98 o
  -1  13   1        3.67        8.58      7.23 o
   0  13   1        1.23        1.06      7.15 o
   1  13   1        4.20        7.67      6.78 o
   2  13   1        3.11        8.32      5.89 o
   3  13   1        0.06        1.30      6.28 o
  -1 -14   2        1.53        4.68      6.79 o
   0 -14   2        6.86        5.40      7.40 o
   1 -14   2        2.48       -0.15      8.83 o
  -5 -13   2        4.68       11.84      6.14 o
  -4 -13   2       27.32       43.33      6.73 o
  -3 -13   2        2.42       -3.00      5.87 o
  -2 -13   2        0.35        2.78      6.81 o
  -1 -13   2        0.62       -1.53      5.65 o
   0 -13   2        0.13        1.32      6.45 o
   1 -13   2       18.12       33.88      8.04 o
   2 -13   2        1.02        9.12      7.95 o
   3 -13   2        0.01       -6.00      9.68 o
   4 -13   2       19.76       28.86      9.00 o
   5 -13   2        0.31       -4.03      8.06 o
  -7 -12   2        3.14        7.62      6.11 o
  -6 -12   2        0.60        1.16      5.65 o
  -5 -12   2       56.82       58.92      7.00 o
  -4 -12   2       57.38       63.15      9.75 o
  -3 -12   2       25.76       36.32      7.71 o
  -2 -12   2       27.61       30.88      6.22 o
  -1 -12   2       14.97       19.70      6.19 o
   0 -12   2        4.12       -5.89      7.36 o
   1 -12   2        8.17       11.29      8.23 o
   2 -12   2        0.32       -1.08      4.54 o
   3 -12   2        0.98        1.03      5.68 o
   4 -12   2        6.18        4.83      7.17 o
   5 -12   2        9.52       17.02      9.95 o
   6 -12   2        1.36        0.19      6.29 o
   7 -12   2       14.54       21.84      7.02 o
  -8 -11   2        3.69        8.65      5.26 o
  -7 -11   2        4.74        3.26      5.11 o
  -6 -11   2       70.16       80.20      9.30 o
  -5 -11   2        0.13        1.87      5.24 o
  -4 -11   2        1.46        1.68      5.40 o
  -3 -11   2      101.61       92.83      7.06 o
  -2 -11   2        2.65        1.78      5.15 o
  -1 -11   2      210.12      209.36     11.10 o
   0 -11   2        4.51        5.00      6.26 o
   1 -11   2        0.43        0.86      4.35 o
   2 -11   2        1.99        0.91      4.48 o
   3 -11   2        3.97       -0.73      5.92 o
   4 -11   2        3.00        1.30      6.99 o
   5 -11   2       27.82       30.64      6.23 o
   6 -11   2        3.41        3.94      4.56 o
   7 -11   2       12.91       15.54      5.59 o
   8 -11   2        0.18       -2.31      5.31 o
  -9 -10   2        0.10        7.55      5.73 o
  -8 -10   2        7.45       14.60      5.04 o
  -7 -10   2        0.46        3.66      4.78 o
  -6 -10   2       17.23       27.28      5.58 o
  -5 -10   2        5.05        2.06      4.19 o
  -4 -10   2        8.71        6.02      5.12 o
  -3 -10   2      106.09      130.00      8.01 o
  -2 -10   2       40.50       40.94      6.17 o
  -1 -10   2       50.86       45.77      6.65 o
   0 -10   2      296.92      262.09     11.01 o
   1 -10   2      129.22      119.56      7.29 o
   2 -10   2       99.64      109.22      8.55 o
   3 -10   2      550.82      533.73     30.29 o
   4 -10   2       19.38       18.73      4.85 o
   5 -10   2        3.37       -4.82      6.20 o
   6 -10   2       13.29        9.26      5.63 o
   7 -10   2        0.05       -1.92      4.68 o
   8 -10   2        7.86        8.10      5.49 o
   9 -10   2        4.03        5.30      6.91 o
 -10  -9   2        6.15        3.06      6.65 o
  -9  -9   2       16.75       20.20      4.99 o
  -8  -9   2        0.39        3.67      4.62 o
  -7  -9   2       72.94       83.87      5.60 o
  -6  -9   2       19.06       22.48      4.38 o
  -5  -9   2        0.15        6.55      4.21 o
  -4  -9   2        2.25        1.84      4.28 o
  -3  -9   2       32.61       25.90      5.46 o
  -2  -9   2       33.24       32.18      3.23 o
  -1  -9   2       71.08       67.02      4.45 o
   0  -9   2       30.06       26.84      4.14 o
   1  -9   2       63.01       49.48      6.09 o
   2  -9   2       77.68       65.26     10.08 o
   3  -9   2       41.52       36.61      4.93 o
   4  -9   2       16.44       13.55      5.06 o
   5  -9   2       33.86       24.99      5.83 o
   6  -9   2        2.19       -2.50      4.73 o
   7  -9   2       69.79       68.20      6.83 o
   8  -9   2       13.37       13.73      5.62 o
   9  -9   2        0.11        4.12      5.64 o
  10  -9   2        0.67       -1.61      5.82 o
 -11  -8   2       13.59       22.41      6.53 o
 -10  -8   2        6.75       10.17      6.09 o
  -9  -8   2        5.72        1.88      3.67 o
  -8  -8   2       11.18       15.54      3.85 o
  -7  -8   2       42.35       45.29      3.99 o
  -6  -8   2      303.27      292.45     11.21 o
  -5  -8   2       77.92       73.47      4.18 o
  -4  -8   2      176.34      166.36      7.25 o
  -3  -8   2       29.19       27.49      2.09 o
  -2  -8   2      433.71      383.77     13.17 o
  -1  -8   2       91.58       83.10      4.02 o
   0  -8   2       34.75       34.82      2.88 o
   1  -8   2       84.19       73.45      6.87 o
   2  -8   2      385.82      414.13     13.93 o
   3  -8   2        3.56        0.93      1.49 o
   4  -8   2      383.43      366.07     11.98 o
   5  -8   2       13.78       13.89      6.05 o
   6  -8   2      350.04      371.86     14.43 o
   7  -8   2       16.01       13.36      5.34 o
   8  -8   2       85.07      103.66      7.93 o
   9  -8   2       46.35       61.38     10.42 o
  10  -8   2        1.73        1.55      6.04 o
  11  -8   2        3.92        2.95      6.39 o
 -11  -7   2        6.33       -3.72      4.40 o
 -10  -7   2        1.33        3.64      4.17 o
  -9  -7   2        0.63        0.78      3.68 o
  -8  -7   2      309.85      308.54      8.56 o
  -7  -7   2        0.72        4.27      2.57 o
  -6  -7   2       68.11       57.66      3.91 o
  -5  -7   2      279.99      304.74      6.64 o
  -4  -7   2       12.51       10.07      1.96 o
  -3  -7   2        8.25        3.17      2.20 o
  -2  -7   2        2.14        0.59      0.95 o
  -1  -7   2       78.83       95.20      4.98 o
   0  -7   2        0.17        3.05      1.84 o
   1  -7   2      344.15      362.18     19.14 o
   2  -7   2      577.01      501.65     14.71 o
   3  -7   2      124.99      114.91      5.76 o
   4  -7   2      407.19      393.35     12.12 o
   5  -7   2      101.39       99.45      4.51 o
   6  -7   2       19.64       29.17      8.39 o
   7  -7   2       23.61       23.75      5.27 o
   8  -7   2       15.63       14.01      5.26 o
   9  -7   2       43.01       42.79      6.35 o
  10  -7   2        1.67        9.57      5.43 o
  11  -7   2        4.46        3.80      5.95 o
 -12  -6   2        0.37        4.76      6.45 o
 -11  -6   2        2.44       -3.25      5.03 o
 -10  -6   2       29.90       33.70      5.09 o
  -9  -6   2       57.52       60.35      5.28 o
  -8  -6   2       24.00       27.23      4.40 o
  -7  -6   2       28.01       28.43      5.15 o
  -6  -6   2       49.79       53.79      4.20 o
  -5  -6   2       22.98       14.34      2.25 o
  -4  -6   2      221.85      209.08      9.69 o
  -3  -6   2       38.72       40.84      2.57 o
  -2  -6   2       75.93       69.16      1.98 o
  -1  -6   2       77.26       75.69      3.24 o
   0  -6   2      230.91      243.09     12.20 o
   1  -6   2      489.41      497.29     16.68 o
   2  -6   2      322.13      322.39      5.98 o
   3  -6   2      461.87      471.31     36.52 o
   4  -6   2       16.22       17.50      1.95 o
   5  -6   2        8.32        3.85      3.47 o
   6  -6   2       81.69       56.77      5.49 o
   7  -6   2      207.61      193.52      7.06 o
   8  -6   2      111.61      118.31      9.11 o
   9  -6   2       73.19       73.08      7.36 o
  10  -6   2       13.58       12.40      5.76 o
  11  -6   2        1.07       -4.93      5.70 o
  12  -6   2        5.14       10.12      6.59 o
 -12  -5   2        5.76        4.63      5.03 o
 -11  -5   2        5.96        4.69      3.84 o
 -10  -5   2        0.51       -1.56      3.82 o
  -9  -5   2       26.12       18.20      4.42 o
  -8  -5   2        6.44        6.32      2.24 o
  -7  -5   2        4.61        2.55      1.70 o
  -6  -5   2       19.64       19.32      2.88 o
  -5  -5   2       18.51       27.31      3.34 o
  -4  -5   2       18.77       17.66      1.93 o
  -3  -5   2      188.76      181.28      5.86 o
  -2  -5   2      750.22      769.27     19.48 o
  -1  -5   2      418.43      433.59      5.54 o
   0  -5   2     2928.81     3006.88     33.09 o
   1  -5   2     1672.96     1685.41     23.44 o
   2  -5   2      352.00      306.51      9.73 o
   3  -5   2       51.16       34.97      2.06 o
   4  -5   2      249.30      247.06      4.29 o
   5  -5   2       19.17       25.13      3.16 o
   6  -5   2       14.32       16.68      3.06 o
   7  -5   2       51.89       53.14      3.74 o
   8  -5   2        3.61        2.32      5.20 o
   9  -5   2       28.75       37.48      6.01 o
  10  -5   2       12.04       16.87      5.30 o
  11  -5   2        1.48        3.18      5.43 o
  12  -5   2        0.07       -0.12      5.91 o
 -12  -4   2       10.99       16.01      5.16 o
 -11  -4   2        1.88        5.89      3.81 o
 -10  -4   2       25.53       29.29      4.41 o
  -9  -4   2       13.59        6.95      4.73 o
  -8  -4   2       97.33      103.89      5.07 o
  -7  -4   2      105.64      115.17      4.47 o
  -6  -4   2        5.39        6.03      1.81 o
  -5  -4   2       17.76       33.65      6.85 o
  -4  -4   2      883.05      902.59     12.79 o
  -3  -4   2     1121.01     1049.62     12.19 o
  -2  -4   2      591.80      509.84     17.90 o
  -1  -4   2     1452.96     1532.82     40.32 o
   0  -4   2       30.57       20.73      2.06 o
   1  -4   2      455.77      422.19      4.08 o
   2  -4   2      477.78      438.32      9.09 o
   3  -4   2      960.21     1027.49     61.36 o
   4  -4   2      794.42      745.35     14.90 o
   5  -4   2        7.18        9.91      2.68 o
   6  -4   2      386.53      367.37      8.12 o
   7  -4   2       11.55        9.85      1.67 o
   8  -4   2       16.91       10.64      2.95 o
   9  -4   2        1.22        5.50      5.28 o
  10  -4   2        0.15        0.47      4.96 o
  11  -4   2       36.43       30.09      6.20 o
  12  -4   2        0.23        3.54      5.89 o
 -13  -3   2        0.43        4.77      6.54 o
 -12  -3   2        0.63        4.15      5.20 o
 -11  -3   2       17.23       26.23      5.56 o
 -10  -3   2       20.17       21.92      3.51 o
  -9  -3   2       25.74       25.91      3.35 o
  -8  -3   2        2.92        1.08      2.57 o
  -7  -3   2       82.26       85.21      4.32 o
  -6  -3   2      721.74      755.77     11.46 o
  -5  -3   2      314.03      364.69      6.66 o
  -4  -3   2      117.97       96.62      3.38 o
  -3  -3   2      379.93      404.84      6.32 o
  -2  -3   2     1658.67     1649.66     22.81 o
  -1  -3   2      557.12      475.62      3.97 o
   0  -3   2       18.73       30.02      1.87 o
   1  -3   2     5016.79     4857.36     29.01 o
   2  -3   2      129.94      125.74      2.99 o
   3  -3   2       33.93       27.77      1.47 o
   4  -3   2      222.48      223.16      4.61 o
   5  -3   2      322.30      324.58      6.47 o
   6  -3   2       43.52       42.51      2.65 o
   7  -3   2       11.97       10.08      2.37 o
   8  -3   2      115.36      122.05      4.59 o
   9  -3   2       20.25       20.79      4.95 o
  10  -3   2       19.79       20.29      5.38 o
  11  -3   2        0.22        3.11      5.33 o
  12  -3   2        0.01       -1.80      5.23 o
  13  -3   2        3.98        3.01      5.81 o
 -13  -2   2        1.78       -1.36      5.83 o
 -12  -2   2        3.31        5.92      5.93 o
 -11  -2   2       13.33       18.18      4.26 o
 -10  -2   2       36.07       33.75      3.87 o
  -9  -2   2      113.02      116.98      6.13 o
  -8  -2   2      110.05      117.39      4.63 o
  -7  -2   2      210.11      207.80      5.37 o
  -6  -2   2      327.48      331.33      6.02 o
  -5  -2   2      306.21      292.77      4.95 o
  -4  -2   2     2777.98     2955.26     24.83 o
  -3  -2   2      792.21      848.65     10.11 o
  -2  -2   2       54.99       66.96      1.60 o
  -1  -2   2      770.95      790.41     10.22 o
   0  -2   2    10084.89     9571.82    307.19 o
   1  -2   2     6403.28     6260.48     58.73 o
   2  -2   2     2633.65     2698.48     44.44 o
   3  -2   2      290.02      255.26      4.15 o
   4  -2   2     1233.06     1274.56     10.89 o
   5  -2   2      182.77      185.43      6.24 o
   6  -2   2      414.67      435.68      8.37 o
   7  -2   2       92.51      101.79      5.39 o
   8  -2   2       19.99       22.83      3.79 o
   9  -2   2       41.71       51.45      8.13 o
  10  -2   2        2.56        0.02      4.95 o
  11  -2   2        5.09        1.42      5.32 o
  12  -2   2       15.23       20.47      5.93 o
  13  -2   2        0.99        6.35      5.82 o
 -13  -1   2       17.78       17.99      7.18 o
 -12  -1   2        1.92       -0.20      4.93 o
 -11  -1   2       49.34       47.23      5.67 o
 -10  -1   2       62.35       59.70      6.87 o
  -9  -1   2       64.84       66.09      5.82 o
  -8  -1   2       17.16       13.29      2.39 o
  -7  -1   2       52.36       39.25      2.94 o
  -6  -1   2       92.14       63.12      2.87 o
  -5  -1   2       23.02       19.13      1.87 o
  -4  -1   2     1542.70     1551.14     23.90 o
  -3  -1   2      335.23      384.69      9.13 o
  -2  -1   2     3318.25     3169.00     41.19 o
  -1  -1   2     2662.95     2610.99     15.79 o
   0  -1   2      358.63      351.79      4.27 o
   1  -1   2     4313.13     4030.15     21.52 o
   2  -1   2     5442.48     4896.58     34.05 o
   3  -1   2      706.37      739.27      7.82 o
   4  -1   2      441.09      434.21      5.18 o
   5  -1   2      244.68      256.58      3.75 o
   6  -1   2      737.27      662.28     10.46 o
   7  -1   2       91.28       97.44      3.76 o
   8  -1   2       48.16       38.23      3.12 o
   9  -1   2       51.68       54.36      4.11 o
  10  -1   2      160.16      155.93      8.47 o
  11  -1   2        3.19        3.23      4.70 o
  12  -1   2        9.31       10.98      5.03 o
  13  -1   2        0.49       -1.65      5.54 o
 -13   0   2       65.92       55.51      6.80 o
 -12   0   2        2.38        2.22      4.89 o
 -11   0   2        0.33        3.35      4.48 o
 -10   0   2      637.83      615.66     26.45 o
  -9   0   2      150.16      133.76      7.52 o
  -8   0   2        1.14        0.38      1.24 o
  -7   0   2       53.37       59.80      2.77 o
  -6   0   2      127.81      108.63      5.17 o
  -5   0   2      105.18      133.55      3.31 o
  -4   0   2     3937.69     3953.89     58.57 o
  -3   0   2       16.74       17.25      1.56 o
  -2   0   2      273.86      223.17      4.21 o
  -1   0   2       17.61       13.18      0.77 o
   0   0   2       35.40       19.59      0.79 o
   1   0   2       24.91       25.86      1.46 o
   2   0   2      113.75      148.79      3.13 o
   3   0   2      119.87       91.15      2.52 o
   4   0   2      220.21      247.14      4.99 o
   5   0   2       13.01       17.71      1.16 o
   6   0   2        1.58        2.31      1.16 o
   7   0   2        6.80        2.87      1.13 o
   8   0   2        0.17        0.22      1.11 o
   9   0   2      286.75      286.57      8.56 o
  10   0   2       84.88       83.19      6.73 o
  11   0   2        2.25        4.98      4.70 o
  12   0   2       18.78       20.25      5.35 o
  13   0   2        9.54       11.29      5.34 o
 -13   1   2        1.95        1.08      5.40 o
 -12   1   2        8.46        7.94      5.28 o
 -11   1   2       36.53       43.14      6.29 o
 -10   1   2       65.95       66.30      5.17 o
  -9   1   2      217.73      215.39      7.24 o
  -8   1   2       23.73       25.63      3.70 o
  -7   1   2      107.28       96.97      5.77 o
  -6   1   2      202.88      193.67      5.50 o
  -5   1   2      334.59      411.64      7.14 o
  -4   1   2      473.73      485.84      6.80 o
  -3   1   2      356.36      420.75      3.70 o
  -2   1   2     2069.22     1894.44     15.84 o
  -1   1   2      681.75      727.67      3.36 o
   0   1   2      556.43      591.23      6.66 o
   1   1   2    10996.72    10370.03     64.43 o
   2   1   2      438.67      470.22      4.53 o
   3   1   2     2813.52     2657.23     25.42 o
   4   1   2       21.67       19.97      1.21 o
   5   1   2      139.80      122.79      2.54 o
   6   1   2      192.79      212.78      4.47 o
   7   1   2        0.22        2.71      1.89 o
   8   1   2        4.51        6.03      2.04 o
   9   1   2      114.93      106.15      4.06 o
  10   1   2      355.43      341.28     21.91 o
  11   1   2        8.17        2.84      4.47 o
  12   1   2       12.09       12.73      4.63 o
  13   1   2        0.01       -0.86      5.28 o
 -13   2   2       11.64       16.37      5.50 o
 -12   2   2       11.22        5.20      4.98 o
 -11   2   2        8.45        5.92      4.98 o
 -10   2   2        6.91        5.73      5.15 o
  -9   2   2       28.98       44.84      4.80 o
  -8   2   2       75.32       79.07      9.73 o
  -7   2   2      499.08      545.38      9.24 o
  -6   2   2      507.19      537.67      8.60 o
  -5   2   2      123.30      112.19      4.80 o
  -4   2   2     1609.12     1781.85     13.79 o
  -3   2   2     4285.71     4398.80     40.75 o
  -2   2   2      226.18      202.20      3.35 o
  -1   2   2      120.64       94.82      1.58 o
   0   2   2      702.69      644.04      7.05 o
   1   2   2      759.13      857.53     33.71 o
   2   2   2      130.44      119.06      2.18 o
   3   2   2      634.97      641.23      5.84 o
   4   2   2      634.36      578.06      7.05 o
   5   2   2       49.71       52.26      2.35 o
   6   2   2     1065.03     1103.96     40.20 o
   7   2   2       68.85       65.25      5.91 o
   8   2   2      207.35      217.54     12.49 o
   9   2   2       57.69       69.76      6.47 o
  10   2   2      112.61      116.38      7.23 o
  11   2   2       20.76       20.01      4.62 o
  12   2   2        5.47        7.38      4.51 o
  13   2   2       12.82       14.85      7.37 o
 -13   3   2        2.01       -0.95      6.39 o
 -12   3   2        2.90       -4.62      6.00 o
 -11   3   2        0.10        3.61      5.40 o
 -10   3   2        0.70        0.21      4.91 o
  -9   3   2       30.74       25.91      5.59 o
  -8   3   2      133.97      144.21      5.19 o
  -7   3   2       31.36       36.60      3.17 o
  -6   3   2      223.75      242.43      7.45 o
  -5   3   2      509.55      507.42     10.18 o
  -4   3   2      117.24      106.28      2.63 o
  -3   3   2      206.67      212.31      3.21 o
  -2   3   2      524.48      579.69      8.04 o
  -1   3   2     1452.67     1473.81     20.44 o
   0   3   2      695.13      736.80      9.57 o
   1   3   2     1520.95     1569.65     29.04 o
   2   3   2      525.92      511.58      7.94 o
   3   3   2      141.14      145.81      2.46 o
   4   3   2      413.44      408.70      5.45 o
   5   3   2      812.89      847.87     10.28 o
   6   3   2        4.73        3.55      1.92 o
   7   3   2        6.18        4.87      2.27 o
   8   3   2        7.06        8.87      2.44 o
   9   3   2      423.86      426.14      7.74 o
  10   3   2        9.55        9.15      3.50 o
  11   3   2       65.03       63.92      8.00 o
  12   3   2       11.94       10.71      5.99 o
 -12   4   2       26.46       25.05      6.06 o
 -11   4   2       34.40       38.19      6.45 o
 -10   4   2        3.12        1.88      4.62 o
  -9   4   2       26.30       19.02      5.14 o
  -8   4   2       27.36       29.59      2.73 o
  -7   4   2        7.97        4.07      2.14 o
  -6   4   2      293.55      285.57      9.84 o
  -5   4   2      149.34      165.52      5.02 o
  -4   4   2      539.86      547.15     16.19 o
  -3   4   2        6.12        6.72      1.27 o
  -2   4   2       71.31       68.07      5.26 o
  -1   4   2      190.29      197.99      2.82 o
   0   4   2     1235.88     1314.65     15.21 o
   1   4   2      662.18      727.45     12.27 o
   2   4   2       89.29       88.62      3.04 o
   3   4   2      148.57      126.71      8.76 o
   4   4   2      256.01      257.36      5.74 o
   5   4   2      677.92      697.34     11.99 o
   6   4   2       31.18       33.86      2.81 o
   7   4   2       23.65       31.12      4.18 o
   8   4   2       46.50       34.74      3.11 o
   9   4   2       69.37       56.14      3.75 o
  10   4   2       31.97       36.18      5.97 o
  11   4   2        1.93        1.77      4.71 o
  12   4   2        3.94        3.92      5.72 o
 -12   5   2        0.90       -1.43      5.52 o
 -11   5   2        5.27        1.88      5.38 o
 -10   5   2        9.67        7.27      5.39 o
  -9   5   2       71.48       60.95      6.80 o
  -8   5   2       28.44       27.03      5.19 o
  -7   5   2        0.07        0.73      1.93 o
  -6   5   2       15.65       26.62      1.86 o
  -5   5   2       34.07       49.95      2.42 o
  -4   5   2      190.82      231.32      4.49 o
  -3   5   2       63.76       54.49      2.79 o
  -2   5   2     1169.34     1243.18     21.02 o
  -1   5   2       92.58      101.18      4.93 o
   0   5   2      450.06      444.01     11.09 o
   1   5   2      119.26      112.64      4.56 o
   2   5   2     2384.66     2574.49     55.39 o
   3   5   2       11.03       11.01      1.16 o
   4   5   2        8.12        7.11      1.49 o
   5   5   2       73.65       79.44      3.36 o
   6   5   2      102.94      119.54      4.28 o
   7   5   2        0.01        0.95      3.16 o
   8   5   2       75.78       69.58      5.59 o
   9   5   2       33.53       31.14      4.23 o
  10   5   2       45.41       53.95      5.59 o
  11   5   2        5.47        3.78      4.91 o
  12   5   2        3.90       20.32     11.97 o
 -12   6   2        5.86        7.02      6.60 o
 -11   6   2        5.02       -0.13      5.79 o
 -10   6   2        6.10        4.20      5.60 o
  -9   6   2      108.15      103.51      8.32 o
  -8   6   2       18.86       17.79      5.25 o
  -7   6   2        5.98        4.45      4.56 o
  -6   6   2       17.59       24.66      4.76 o
  -5   6   2       13.61       13.27      2.38 o
  -4   6   2       12.05       27.09      4.26 o
  -3   6   2      683.99      747.59     15.71 o
  -2   6   2       56.55       55.52      3.81 o
  -1   6   2       30.47       31.44      2.20 o
   0   6   2       73.29       66.79      2.73 o
   1   6   2     2154.27     2204.81     22.06 o
   2   6   2       59.61       49.47      2.54 o
   3   6   2       12.96       12.10      2.34 o
   4   6   2       41.80       37.57      2.52 o
   5   6   2       16.44       13.56      1.99 o
   6   6   2       21.17        9.92      4.01 o
   7   6   2      151.83      152.94      6.90 o
   8   6   2       17.89       15.29      3.93 o
   9   6   2       53.71       56.10      5.13 o
  10   6   2        8.99        1.94      9.50 o
  11   6   2        4.59        5.92      6.58 o
 -11   7   2        9.54        5.23      5.86 o
 -10   7   2        0.10        3.20      5.56 o
  -9   7   2        3.30       10.22      5.74 o
  -8   7   2       87.64       86.10      7.78 o
  -7   7   2       25.66       25.75      5.27 o
  -6   7   2        4.60        7.21      4.74 o
  -5   7   2      177.54      185.74      8.32 o
  -4   7   2       91.99       93.29      6.00 o
  -3   7   2       67.36       74.85      4.23 o
  -2   7   2       27.06       27.32      2.59 o
  -1   7   2        1.25        0.01      1.46 o
   0   7   2       42.00       44.81      2.35 o
   1   7   2      366.27      375.59      7.85 o
   2   7   2       12.70       12.78      1.87 o
   3   7   2      271.02      257.59      5.29 o
   4   7   2      322.62      335.79      8.19 o
   5   7   2       28.00       33.40      2.73 o
   6   7   2       35.54       37.35      3.25 o
   7   7   2       99.17      118.13     11.74 o
   8   7   2       56.00       71.76      8.52 o
   9   7   2       10.58       10.33      5.21 o
  10   7   2        2.66        2.08      6.26 o
  11   7   2       14.94       13.52     17.05 o
 -10   8   2        5.50        6.26      5.81 o
  -9   8   2        9.59        8.71      5.51 o
  -8   8   2        5.59        4.00      5.45 o
  -7   8   2      110.57      112.25      8.02 o
  -6   8   2      102.28       84.16      6.69 o
  -5   8   2        8.57        5.58      4.92 o
  -4   8   2      484.13      472.12     14.15 o
  -3   8   2       16.09       21.19      2.90 o
  -2   8   2        7.24        3.69      2.41 o
  -1   8   2       22.73       19.61      1.73 o
   0   8   2       17.13       16.47      1.59 o
   1   8   2        4.05        0.65      0.80 o
   2   8   2        5.59        1.74      1.85 o
   3   8   2        1.24        1.34      2.40 o
   4   8   2        2.10       -0.60      4.03 o
   5   8   2       20.89       29.18      4.56 o
   6   8   2       34.67       32.85      4.77 o
   7   8   2       10.64       12.16      4.52 o
   8   8   2        1.54        6.54      4.46 o
   9   8   2       12.80        9.18      5.44 o
  10   8   2       17.91       18.68      8.59 o
  -9   9   2       43.47       54.62      7.37 o
  -8   9   2        0.57        1.02      5.45 o
  -7   9   2        1.16       -2.59      5.00 o
  -6   9   2       93.05       86.58      8.74 o
  -5   9   2       21.08       20.21      5.86 o
  -4   9   2        2.66        3.71      4.76 o
  -3   9   2        5.14        7.88      4.27 o
  -2   9   2      105.16       96.44      6.39 o
  -1   9   2      124.57      117.20      5.33 o
   0   9   2       10.14        8.37      3.46 o
   1   9   2       16.01       17.07      3.36 o
   2   9   2        2.39        4.68      2.85 o
   3   9   2        6.83        7.04      4.06 o
   4   9   2        0.36       -3.25      4.26 o
   5   9   2       58.39       47.43      6.70 o
   6   9   2        2.08        3.59      4.56 o
   7   9   2        0.00        4.83      4.59 o
   8   9   2        1.67        8.32      4.75 o
   9   9   2        2.54        6.62      6.21 o
  -9  10   2        8.64        8.31      6.77 o
  -8  10   2       34.71       40.42      6.20 o
  -7  10   2        7.25        8.39      7.05 o
  -6  10   2       76.37       80.66      8.35 o
  -5  10   2       17.77        8.63      5.22 o
  -4  10   2       31.12       29.65      5.94 o
  -3  10   2        0.02        3.51      7.49 o
  -2  10   2       69.43       62.13      7.34 o
  -1  10   2       20.18       22.27      5.00 o
   0  10   2        7.57        1.92      3.62 o
   1  10   2       12.34       11.06      3.41 o
   2  10   2        4.32        4.13      4.65 o
   3  10   2      115.07      120.89      7.19 o
   4  10   2       11.75       15.89      4.81 o
   5  10   2        6.41        2.16      4.55 o
   6  10   2       16.14       12.67      4.63 o
   7  10   2       31.61       29.50      5.33 o
   8  10   2        5.35        4.44      5.06 o
  -7  11   2        0.15        0.78      9.18 o
  -6  11   2        1.78        7.59      7.60 o
  -5  11   2       49.49       40.62      9.12 o
  -4  11   2        0.48       -2.17      7.90 o
  -3  11   2        3.46        3.26      7.71 o
  -2  11   2       23.48       28.16      5.65 o
  -1  11   2        3.05        0.27      4.71 o
   0  11   2        5.32        4.10      3.86 o
   1  11   2       19.01       15.40      5.57 o
   2  11   2        0.52       -0.22      4.97 o
   3  11   2        0.24       -1.23      4.97 o
   4  11   2       26.20       16.48      4.94 o
   5  11   2        0.05        3.13      5.01 o
   6  11   2        3.46        2.27      4.74 o
   7  11   2        3.90        5.35      5.13 o
  -6  12   2        9.29        8.97      8.67 o
  -5  12   2        7.09       17.73     13.87 o
  -4  12   2        4.09       -6.30      8.46 o
  -3  12   2       24.90       28.41      6.54 o
  -2  12   2        0.67        0.63      5.20 o
  -1  12   2        4.33        3.13      7.33 o
   0  12   2        0.94       -5.51      7.24 o
   1  12   2        0.06        4.31      5.88 o
   2  12   2        0.08       -4.85      5.20 o
   3  12   2        4.16        5.76      5.64 o
   4  12   2        2.18        1.93      5.69 o
   5  12   2        8.79       11.13      5.55 o
  -3  13   2        0.27        9.81      7.30 o
  -2  13   2        0.19        7.69      7.63 o
  -1  13   2        1.74       -1.39      8.01 o
   0  13   2        6.70       14.26      8.60 o
   1  13   2        0.25        4.03      7.61 o
   2  13   2        0.01       -1.88      5.86 o
   3  13   2        1.43        0.01      6.77 o
  -1 -14   3        0.81       -7.38      7.38 o
   0 -14   3        4.37        7.10      6.43 o
   1 -14   3        4.30       10.29      7.04 o
  -5 -13   3       37.16       49.33      6.86 o
  -4 -13   3       19.19       19.54      5.64 o
  -3 -13   3        9.21       14.33      5.80 o
  -2 -13   3       43.34       57.79     10.80 o
  -1 -13   3        1.24        8.38      6.60 o
   0 -13   3        0.70       -5.31      6.24 o
   1 -13   3        0.36       -3.49      6.94 o
   2 -13   3       10.26       15.62      6.98 o
   3 -13   3        0.07        0.15      6.69 o
   4 -13   3       11.28       11.23      8.18 o
   5 -13   3        4.45       -2.46     21.46 o
  -7 -12   3        0.26       -1.14      5.87 o
  -6 -12   3       10.29       17.48      6.43 o
  -5 -12   3       11.47       13.20      5.50 o
  -4 -12   3       17.45       21.24      5.96 o
  -3 -12   3        2.65       -1.55      5.68 o
  -2 -12   3       47.34       40.41      6.40 o
  -1 -12   3        1.93       11.89      6.54 o
   0 -12   3        4.11        3.13      6.19 o
   1 -12   3        1.02       -1.50      6.05 o
   2 -12   3       54.89       54.68     10.78 o
   3 -12   3        7.85        6.49      9.95 o
   4 -12   3       25.78       37.59      7.42 o
   5 -12   3        6.70       -5.04     12.79 o
   6 -12   3        3.82        8.68      6.10 o
   7 -12   3        1.42       -0.97      6.69 o
  -8 -11   3        1.65        9.23      5.78 o
  -7 -11   3       50.18       65.95      7.04 o
  -6 -11   3        9.96       18.69      5.40 o
  -5 -11   3        0.03        3.75      4.96 o
  -4 -11   3       28.36       24.07      5.27 o
  -3 -11   3        6.66       16.32      5.14 o
  -2 -11   3        2.36        2.65      4.93 o
  -1 -11   3       30.09       25.12      7.34 o
   0 -11   3        0.16       -2.46      6.16 o
   1 -11   3      224.53      207.15     19.49 o
   2 -11   3       19.86       15.86      4.41 o
   3 -11   3       69.91       70.86      7.55 o
   4 -11   3        4.28       -4.37      4.37 o
   5 -11   3       17.15       16.96      5.60 o
   6 -11   3       33.99       33.11      7.12 o
   7 -11   3        5.26       -1.16      5.49 o
   8 -11   3        6.28       13.96      5.23 o
  -9 -10   3        1.82        7.69      5.27 o
  -8 -10   3        1.17        8.17      6.53 o
  -7 -10   3        0.03       -1.24      4.85 o
  -6 -10   3        3.23        0.84      4.92 o
  -5 -10   3        5.66        6.39      4.59 o
  -4 -10   3      101.02       98.41      7.30 o
  -3 -10   3      789.53      785.34     39.14 o
  -2 -10   3       80.92       68.32      7.77 o
  -1 -10   3      201.33      183.54      7.36 o
   0 -10   3      141.33      140.53     19.78 o
   1 -10   3       58.59       48.57      5.29 o
   2 -10   3       47.60       45.37      6.55 o
   3 -10   3       63.50       56.44      5.40 o
   4 -10   3       35.22       46.72      5.51 o
   5 -10   3       29.08       24.91      5.85 o
   6 -10   3        9.29        9.15      6.02 o
   7 -10   3        0.22        0.22      5.03 o
   8 -10   3        5.85        3.09      5.00 o
   9 -10   3        0.17       -5.87      5.87 o
 -10  -9   3        1.34        1.96      6.05 o
  -9  -9   3       36.82       37.16      5.83 o
  -8  -9   3        0.84        1.31      3.49 o
  -7  -9   3       21.64       25.27      4.31 o
  -6  -9   3       21.65       27.16      5.35 o
  -5  -9   3        0.60        1.83      4.04 o
  -4  -9   3      650.79      623.16     19.42 o
  -3  -9   3       35.35       38.25      6.72 o
  -2  -9   3      147.00      138.29      6.94 o
  -1  -9   3        2.31        3.83      3.02 o
   0  -9   3       35.01       30.48      5.81 o
   1  -9   3        5.80        5.81      3.93 o
   2  -9   3      132.56      120.88      8.17 o
   3  -9   3      138.49      168.47      7.43 o
   4  -9   3      316.40      316.06     18.52 o
   5  -9   3      116.29      125.21     10.29 o
   6  -9   3        3.91       -2.84      5.41 o
   7  -9   3      112.69      113.77      7.97 o
   8  -9   3        4.37        5.42      5.18 o
   9  -9   3        9.67        8.00      5.68 o
  10  -9   3        8.87        7.43      5.88 o
 -11  -8   3        1.31       -7.25      7.25 o
 -10  -8   3        1.87        3.15      4.64 o
  -9  -8   3       33.04       31.57      5.11 o
  -8  -8   3       13.95       15.32      3.80 o
  -7  -8   3       10.66        6.78      4.17 o
  -6  -8   3       12.04       10.29      3.06 o
  -5  -8   3      898.21      902.59     12.30 o
  -4  -8   3      416.02      372.38     15.23 o
  -3  -8   3        0.80       -1.17      2.65 o
  -2  -8   3        8.14        7.07      1.16 o
  -1  -8   3       62.63       59.76      5.26 o
   0  -8   3      106.76       86.46      5.78 o
   1  -8   3       41.72       36.06      6.28 o
   2  -8   3      287.74      284.17     12.69 o
   3  -8   3      117.43      111.42      5.73 o
   4  -8   3      123.39      127.96     11.19 o
   5  -8   3      457.08      464.18     24.93 o
   6  -8   3       66.82       54.28      7.60 o
   7  -8   3       11.62        3.52      6.12 o
   8  -8   3       12.74       11.32      5.56 o
   9  -8   3       11.55       12.59      5.97 o
  10  -8   3       23.54       28.29      6.54 o
  11  -8   3        2.20        5.40      6.26 o
 -11  -7   3        8.04        5.20      4.83 o
 -10  -7   3        4.33        3.66      4.33 o
  -9  -7   3       23.71       24.22      4.56 o
  -8  -7   3       64.74       61.38      4.38 o
  -7  -7   3       53.66       50.96      3.43 o
  -6  -7   3       67.57       59.62      3.38 o
  -5  -7   3       17.45       14.52      2.31 o
  -4  -7   3      125.91      127.84      3.43 o
  -3  -7   3        5.99        4.24      3.56 o
  -2  -7   3       74.54       78.57      4.81 o
  -1  -7   3      198.13      213.91      3.41 o
   0  -7   3       12.77       10.93      1.51 o
   1  -7   3       41.95       37.13      2.55 o
   2  -7   3       45.61       39.14      2.24 o
   3  -7   3       12.93        8.09      2.02 o
   4  -7   3       17.09       17.90      2.84 o
   5  -7   3        3.02       -0.07      4.32 o
   6  -7   3      118.50      128.72      9.34 o
   7  -7   3       79.19       86.61      8.54 o
   8  -7   3       25.02       18.70      5.27 o
   9  -7   3       12.22       14.10      5.33 o
  10  -7   3        0.29       -1.73      5.70 o
  11  -7   3        0.41        0.38      6.33 o
 -12  -6   3        4.04       -0.36      6.44 o
 -11  -6   3        7.42        6.79      5.59 o
 -10  -6   3       18.28       17.44      4.49 o
  -9  -6   3        8.57       11.06      4.10 o
  -8  -6   3       30.18       28.04      3.67 o
  -7  -6   3        1.25        2.47      2.64 o
  -6  -6   3       91.90      106.61      4.00 o
  -5  -6   3       27.25       25.91      2.44 o
  -4  -6   3     1226.36     1136.72     53.98 o
  -3  -6   3       77.00       70.41      4.30 o
  -2  -6   3       55.21       60.70      3.88 o
  -1  -6   3       69.50       65.90      2.32 o
   0  -6   3      319.71      335.95     20.15 o
   1  -6   3        3.59        0.80      0.89 o
   2  -6   3       35.95       26.96      3.24 o
   3  -6   3       30.17       39.98      2.83 o
   4  -6   3      205.98      208.49      8.92 o
   5  -6   3       59.14       66.28      2.97 o
   6  -6   3      363.22      362.04     13.33 o
   7  -6   3       95.67      105.28      6.29 o
   8  -6   3       45.06       36.64      5.95 o
   9  -6   3       31.72       36.93      6.50 o
  10  -6   3        0.29        1.89      5.44 o
  11  -6   3        2.14       -3.28      5.81 o
  12  -6   3        8.34        4.94      6.04 o
 -12  -5   3        0.55        2.15      4.96 o
 -11  -5   3        3.07        5.95      3.93 o
 -10  -5   3       11.51        4.80      4.98 o
  -9  -5   3       18.17       15.80      4.24 o
  -8  -5   3       16.33       15.91      2.55 o
  -7  -5   3        4.19        5.42      1.66 o
  -6  -5   3       25.19       33.53      2.24 o
  -5  -5   3      195.28      191.71      6.61 o
  -4  -5   3      173.23      199.57      4.15 o
  -3  -5   3       39.24       41.27      2.60 o
  -2  -5   3       11.70        6.30      1.43 o
  -1  -5   3     1048.45     1137.50     15.58 o
   0  -5   3      243.91      274.33      6.77 o
   1  -5   3        9.31       13.92      1.35 o
   2  -5   3     1218.24     1137.98     23.97 o
   3  -5   3     1330.14     1328.53     31.71 o
   4  -5   3       16.60       14.24      1.95 o
   5  -5   3       14.42        8.85      2.83 o
   6  -5   3        1.70        1.52      3.84 o
   7  -5   3        0.02        2.12      3.67 o
   8  -5   3        3.66        9.27      2.95 o
   9  -5   3       91.54       93.87      7.58 o
  10  -5   3       44.13       23.52      5.78 o
  11  -5   3        3.64        2.85      5.72 o
  12  -5   3        0.11       -0.09      5.65 o
 -12  -4   3       13.74       13.69      5.88 o
 -11  -4   3        3.52       -1.51      3.84 o
 -10  -4   3       22.78       25.20      4.12 o
  -9  -4   3       62.80       45.17      3.91 o
  -8  -4   3       69.46       60.55      4.09 o
  -7  -4   3       36.20       38.83      3.40 o
  -6  -4   3        1.10        3.12      1.96 o
  -5  -4   3      686.84      775.29     15.00 o
  -4  -4   3       26.72       24.42      5.11 o
  -3  -4   3     1182.18     1206.61     19.30 o
  -2  -4   3      939.56     1029.71     12.50 o
  -1  -4   3     2356.84     2346.08     47.45 o
   0  -4   3     1118.14     1126.59     18.51 o
   1  -4   3      920.09      969.12     33.10 o
   2  -4   3      181.88      190.10      3.44 o
   3  -4   3       18.58       20.11      1.97 o
   4  -4   3      497.75      494.23     10.72 o
   5  -4   3      385.26      395.41      9.68 o
   6  -4   3        3.41        2.46      3.33 o
   7  -4   3        5.13        3.76      2.82 o
   8  -4   3      114.10      116.21      5.26 o
   9  -4   3       24.69       33.15      5.63 o
  10  -4   3       84.63       94.46      7.46 o
  11  -4   3        3.25        2.57      5.46 o
  12  -4   3        9.57       17.12      5.68 o
 -13  -3   3        0.00        3.75      6.34 o
 -12  -3   3       14.12       17.68      5.48 o
 -11  -3   3       21.23       17.13      4.27 o
 -10  -3   3       17.24       12.54      3.07 o
  -9  -3   3       53.64       46.83      4.29 o
  -8  -3   3      151.51      153.53      6.64 o
  -7  -3   3      446.40      456.01     12.35 o
  -6  -3   3        5.73       19.67      2.74 o
  -5  -3   3       49.53       70.66      3.07 o
  -4  -3   3        1.54        8.43      1.56 o
  -3  -3   3      374.52      414.96      6.98 o
  -2  -3   3      340.30      358.35      3.56 o
  -1  -3   3      314.19      250.90      3.29 o
   0  -3   3      752.47      738.69      9.31 o
   1  -3   3     1935.57     1900.18     12.71 o
   2  -3   3       83.24       97.31      2.72 o
   3  -3   3      260.58      247.47      5.45 o
   4  -3   3      358.45      403.89      5.94 o
   5  -3   3     1665.24     1662.20     15.88 o
   6  -3   3      163.68      196.37      6.56 o
   7  -3   3       73.74       53.32      3.84 o
   8  -3   3       51.47       42.07      3.76 o
   9  -3   3        7.63       23.88      5.46 o
  10  -3   3       71.27       62.04      6.70 o
  11  -3   3       76.44       81.08      7.46 o
  12  -3   3        0.49        0.04      5.61 o
  13  -3   3        9.42        0.30      6.84 o
 -13  -2   3       24.72       27.84      7.91 o
 -12  -2   3       43.51       50.14      7.45 o
 -11  -2   3        1.20        3.57      3.49 o
 -10  -2   3        4.60        0.90      3.93 o
  -9  -2   3      168.78      185.30      7.44 o
  -8  -2   3      357.76      349.22      7.39 o
  -7  -2   3      109.81      158.38     20.27 o
  -6  -2   3      150.60      168.39     17.59 o
  -5  -2   3      451.01      455.20     12.33 o
  -4  -2   3     1963.63     2019.44     24.97 o
  -3  -2   3     3613.79     3635.25     70.46 o
  -2  -2   3       50.72       46.90      4.20 o
  -1  -2   3       82.44       90.32      3.54 o
   0  -2   3      241.33      227.81     27.44 o
   1  -2   3     2038.18     1931.79     13.32 o
   2  -2   3       88.01       97.06      3.51 o
   3  -2   3      337.36      358.88     13.61 o
   4  -2   3      243.97      272.04     12.83 o
   5  -2   3       67.49       65.20      2.49 o
   6  -2   3     1319.79     1357.73     15.98 o
   7  -2   3      168.39      139.22      6.22 o
   8  -2   3      464.33      444.02      6.43 o
   9  -2   3      205.23      208.53      7.80 o
  10  -2   3      171.16      172.89     10.64 o
  11  -2   3       53.14       63.80      6.69 o
  12  -2   3       19.57       21.92      5.64 o
  13  -2   3       10.30       16.22      6.46 o
 -13  -1   3        1.18        4.57      7.21 o
 -12  -1   3       15.02        4.95      4.75 o
 -11  -1   3       39.67       40.26      5.39 o
 -10  -1   3      252.54      251.40     12.07 o
  -9  -1   3      301.77      284.39     14.83 o
  -8  -1   3      206.04      195.86      6.12 o
  -7  -1   3      509.85      523.50      7.54 o
  -6  -1   3       90.99       97.51      3.41 o
  -5  -1   3      243.40      302.33      5.98 o
  -4  -1   3     1760.49     1852.96     16.37 o
  -3  -1   3      269.80      267.28      5.81 o
  -2  -1   3       29.90       35.63      1.50 o
  -1  -1   3       92.38      102.23      2.26 o
   0  -1   3     1906.41     1951.71     27.15 o
   1  -1   3     2150.09     2070.15     17.94 o
   2  -1   3      326.32      353.35      3.44 o
   3  -1   3     7013.42     6681.29     39.99 o
   4  -1   3       84.19       90.36      2.25 o
   5  -1   3       25.76       22.54      1.80 o
   6  -1   3      462.61      460.98     10.47 o
   7  -1   3        0.05        0.98      1.78 o
   8  -1   3        4.68        9.23      2.07 o
   9  -1   3      206.31      188.06      6.73 o
  10  -1   3       13.41       12.41      4.75 o
  11  -1   3       12.35       13.61      4.99 o
  12  -1   3        1.65        0.09      5.20 o
  13  -1   3        3.36        6.22      6.05 o
 -13   0   3        3.40        3.23      5.17 o
 -12   0   3        0.00        8.05      4.94 o
 -11   0   3        0.23       -2.46      4.86 o
 -10   0   3        0.02        1.71      3.95 o
  -9   0   3       11.80       14.04      5.00 o
  -8   0   3      187.52      190.47      3.14 o
  -7   0   3      119.92      111.41      4.02 o
  -6   0   3       10.76       19.18      1.80 o
  -5   0   3        0.02        0.27      2.03 o
  -4   0   3      767.51      703.09      8.33 o
  -3   0   3      179.86      184.41      4.35 o
  -2   0   3      332.00      371.66      6.38 o
  -1   0   3      314.93      316.81      5.40 o
   0   0   3    36807.13    33236.33    259.20 o
   1   0   3      524.05      505.03      5.27 o
   2   0   3     3571.08     3570.18     47.20 o
   3   0   3      500.08      457.12      6.65 o
   4   0   3     1088.04     1147.73     15.73 o
   5   0   3       10.82        8.81      1.57 o
   6   0   3     1352.25     1337.56     11.90 o
   7   0   3      142.44      121.32      4.19 o
   8   0   3     1423.83     1373.40     33.50 o
   9   0   3        3.95        7.86      3.68 o
  10   0   3      197.10      212.98      9.29 o
  11   0   3       19.59       19.43      4.97 o
  12   0   3       13.52       13.20      5.09 o
  13   0   3        1.37       -3.43      5.41 o
 -13   1   3       11.28       14.80      6.06 o
 -12   1   3       10.46       15.11      5.73 o
 -11   1   3       43.06       39.27      5.69 o
 -10   1   3       88.85       78.78      6.00 o
  -9   1   3      122.08      128.65      6.15 o
  -8   1   3       48.79       44.23      4.21 o
  -7   1   3      334.73      317.54      8.08 o
  -6   1   3      466.15      455.92      8.48 o
  -5   1   3       34.00       29.10      1.83 o
  -4   1   3      183.60      212.25      5.65 o
  -3   1   3      758.50      743.22      6.74 o
  -2   1   3      540.67      467.45      5.40 o
  -1   1   3      287.66      270.19      2.45 o
   0   1   3      339.01      346.95      3.09 o
   1   1   3      201.83      211.38      4.92 o
   2   1   3     3656.22     3612.87     13.16 o
   3   1   3     4498.84     4446.89     18.11 o
   4   1   3      144.82      132.97      2.40 o
   5   1   3      313.02      313.63      4.81 o
   6   1   3      790.45      733.23     15.56 o
   7   1   3      231.99      208.55      7.74 o
   8   1   3      128.05      136.92      5.36 o
   9   1   3      563.33      548.40     10.77 o
  10   1   3       28.37       19.69      3.74 o
  11   1   3        5.44        6.03      4.25 o
  12   1   3        2.88        0.30      4.84 o
  13   1   3        0.62        2.07      5.40 o
 -13   2   3        2.54        3.26      5.73 o
 -12   2   3       17.00       22.54      5.56 o
 -11   2   3       27.93       27.22      6.04 o
 -10   2   3       72.35       75.49      6.89 o
  -9   2   3      338.35      309.25      8.38 o
  -8   2   3      175.79      190.31      6.60 o
  -7   2   3       25.75       30.77      3.80 o
  -6   2   3       70.12       87.32      7.07 o
  -5   2   3       28.53       21.90      3.07 o
  -4   2   3      909.60      866.88      7.29 o
  -3   2   3        5.67        9.04      1.16 o
  -2   2   3      522.24      462.36      5.97 o
  -1   2   3      255.69      232.51     19.61 o
   0   2   3        6.38        6.79      0.75 o
   1   2   3      339.43      313.53      2.71 o
   2   2   3     2476.13     2571.06     21.52 o
   3   2   3       79.20       75.47      1.89 o
   4   2   3      119.44      113.36      2.97 o
   5   2   3       92.12       92.35      3.88 o
   6   2   3       15.99       12.85      2.41 o
   7   2   3       85.90       77.89      3.64 o
   8   2   3      171.05      178.22      6.58 o
   9   2   3       68.67       81.33     10.40 o
  10   2   3      116.42      119.01      5.56 o
  11   2   3       38.18       40.61      4.98 o
  12   2   3        7.43        9.62      4.70 o
 -12   3   3       32.74       37.41      6.46 o
 -11   3   3        0.88       -3.46      5.15 o
 -10   3   3        1.09        3.04      5.19 o
  -9   3   3       26.67       17.45      3.20 o
  -8   3   3       49.96       58.59      4.79 o
  -7   3   3        0.00       -0.41      2.66 o
  -6   3   3        9.45       19.40      2.99 o
  -5   3   3      347.96      404.14      5.11 o
  -4   3   3      848.95      875.19     14.93 o
  -3   3   3       34.79       31.72      1.54 o
  -2   3   3      612.85      567.31      7.51 o
  -1   3   3      164.50      155.63      3.72 o
   0   3   3     1681.95     1646.54     23.12 o
   1   3   3      838.24      809.77     11.90 o
   2   3   3      181.16      188.16      3.28 o
   3   3   3       59.18       50.41      1.78 o
   4   3   3      275.07      293.83      6.44 o
   5   3   3      349.50      363.62     11.55 o
   6   3   3      264.91      256.01      6.07 o
   7   3   3       73.02       79.21      4.03 o
   8   3   3      107.35      120.85      4.59 o
   9   3   3       94.08       97.66      5.21 o
  10   3   3        1.02        2.48      3.22 o
  11   3   3        4.26        4.92      4.12 o
  12   3   3        0.22        3.91      6.48 o
 -12   4   3        6.32        6.19      6.17 o
 -11   4   3       39.01       29.89      6.60 o
 -10   4   3        7.06        2.37      5.20 o
  -9   4   3       46.60       54.35      6.79 o
  -8   4   3        6.48        7.53      2.82 o
  -7   4   3       23.58       11.85      2.81 o
  -6   4   3       71.43       78.96      2.85 o
  -5   4   3      122.71      131.69      3.42 o
  -4   4   3       35.94       37.49      3.75 o
  -3   4   3       32.21       47.65      4.46 o
  -2   4   3      122.92      116.14      2.96 o
  -1   4   3      101.95      103.26      3.04 o
   0   4   3       11.49       14.83      1.12 o
   1   4   3      316.25      333.52      7.81 o
   2   4   3      120.79      135.61      3.33 o
   3   4   3      264.97      257.19      3.84 o
   4   4   3      328.90      354.09      8.92 o
   5   4   3        0.45        1.83      1.74 o
   6   4   3       73.14       65.93      3.95 o
   7   4   3      151.20      133.35      5.85 o
   8   4   3       60.35       57.42      3.80 o
   9   4   3       11.76       19.84      4.09 o
  10   4   3        0.30        2.49      3.86 o
  11   4   3        4.73        4.45      5.12 o
  12   4   3        7.18       11.27      5.52 o
 -12   5   3       20.07       26.60      6.14 o
 -11   5   3        2.47        1.07      5.74 o
 -10   5   3        0.08       -2.53      5.05 o
  -9   5   3      161.89      154.70     10.00 o
  -8   5   3       51.16       59.12      6.27 o
  -7   5   3        1.94        0.43      2.44 o
  -6   5   3       20.64       17.49      1.93 o
  -5   5   3       52.76       46.92      2.77 o
  -4   5   3       24.41       28.87      3.48 o
  -3   5   3       70.61       74.73      3.68 o
  -2   5   3       49.68       69.33      3.19 o
  -1   5   3     1178.01     1200.89      9.63 o
   0   5   3       42.41       47.72      2.08 o
   1   5   3     1013.80     1096.70     18.96 o
   2   5   3      747.42      773.73     11.95 o
   3   5   3       68.13       77.12      3.18 o
   4   5   3      371.33      375.61     10.05 o
   5   5   3        2.48        3.50      1.66 o
   6   5   3        1.89        1.71      2.27 o
   7   5   3      162.94      170.49      7.39 o
   8   5   3       58.70       56.01      4.65 o
   9   5   3        6.37        5.78      3.24 o
  10   5   3       58.16       51.64      5.75 o
  11   5   3       12.11       18.86     12.14 o
  12   5   3       28.99       36.39     15.30 o
 -11   6   3        5.80        5.68      5.94 o
 -10   6   3        6.59        6.77      5.44 o
  -9   6   3        5.21        1.40      5.79 o
  -8   6   3       44.05       43.58      6.30 o
  -7   6   3       22.14       30.53      5.30 o
  -6   6   3       31.39       23.24      3.37 o
  -5   6   3       48.96       47.14      3.65 o
  -4   6   3      156.54      164.73      5.83 o
  -3   6   3      146.42      179.76      7.92 o
  -2   6   3       30.75       33.46      3.09 o
  -1   6   3       59.05       60.08      2.77 o
   0   6   3      700.09      802.59     18.73 o
   1   6   3       10.39       10.24      2.50 o
   2   6   3        2.69        1.30      1.82 o
   3   6   3       11.47       19.10      2.92 o
   4   6   3        9.10        8.59      1.99 o
   5   6   3       35.56       41.38      2.31 o
   6   6   3       24.83       29.20      6.38 o
   7   6   3       69.34       81.19      5.71 o
   8   6   3       68.18       76.94      6.68 o
   9   6   3       13.51        3.91      9.88 o
  10   6   3       18.27        6.89     19.62 o
  11   6   3       21.44       21.14      7.52 o
 -11   7   3        1.94       -1.04      5.44 o
 -10   7   3        1.42       -0.45      5.47 o
  -9   7   3       68.28       68.45      7.24 o
  -8   7   3        1.24        0.09      5.61 o
  -7   7   3       29.93       25.77      5.28 o
  -6   7   3        0.60        0.03      4.66 o
  -5   7   3      324.85      310.58     16.61 o
  -4   7   3      255.13      261.76     14.17 o
  -3   7   3       58.59       60.92      4.23 o
  -2   7   3       70.88       60.37      3.61 o
  -1   7   3      171.22      175.68      6.14 o
   0   7   3      236.76      245.15      9.37 o
   1   7   3       17.91       16.39      1.99 o
   2   7   3        0.47        0.76      1.75 o
   3   7   3        0.81        0.65      2.65 o
   4   7   3        8.28        8.82      3.10 o
   5   7   3        3.36        7.01      3.40 o
   6   7   3        4.33        7.36      3.70 o
   7   7   3       51.94       60.78      5.36 o
   8   7   3       11.47       17.43      8.05 o
   9   7   3        4.38       -0.40      5.99 o
  10   7   3       20.60       26.26      7.70 o
 -10   8   3       23.09       18.61      6.63 o
  -9   8   3        3.69        4.03      5.34 o
  -8   8   3       14.15       14.15      5.46 o
  -7   8   3       52.63       46.32      5.96 o
  -6   8   3       14.93       12.85      4.81 o
  -5   8   3       38.67       26.76      6.74 o
  -4   8   3       38.27       29.58      4.49 o
  -3   8   3       44.35       36.69      3.40 o
  -2   8   3       71.29       76.04      3.84 o
  -1   8   3        9.79        3.95      1.77 o
   0   8   3       52.26       48.70      3.80 o
   1   8   3        0.02        0.23      2.27 o
   2   8   3       70.57       63.59      4.97 o
   3   8   3        1.74        2.12      2.87 o
   4   8   3       26.91       33.06      4.50 o
   5   8   3      104.93      124.80      6.91 o
   6   8   3      120.69      120.23     10.65 o
   7   8   3        0.13        5.06      4.02 o
   8   8   3       19.89       11.87      4.50 o
   9   8   3        9.53        6.11      6.23 o
  10   8   3        0.19        3.24     14.24 o
  -9   9   3       25.34       22.32      6.12 o
  -8   9   3        5.45        9.14      5.64 o
  -7   9   3       13.06       13.74      5.83 o
  -6   9   3       22.16       24.25      6.51 o
  -5   9   3       17.54       13.33      5.32 o
  -4   9   3      245.74      248.32     11.14 o
  -3   9   3       16.47       13.47      4.26 o
  -2   9   3        0.75        2.42      3.03 o
  -1   9   3        2.89        5.56      3.87 o
   0   9   3       23.66       23.23      4.00 o
   1   9   3       19.60       19.33      3.84 o
   2   9   3        3.48        4.43      3.15 o
   3   9   3       34.73       29.82      4.62 o
   4   9   3       26.23       28.47      4.73 o
   5   9   3        1.27        1.24      4.73 o
   6   9   3       33.79       30.91      4.83 o
   7   9   3        0.77        5.98      4.43 o
   8   9   3        5.75        0.98      4.84 o
   9   9   3        0.11        3.68      6.44 o
  -8  10   3       17.65       14.94      6.83 o
  -7  10   3        5.29       10.01      7.45 o
  -6  10   3       18.09       13.54      5.94 o
  -5  10   3       29.89       23.70      8.89 o
  -4  10   3        0.46        0.22      7.37 o
  -3  10   3       11.83        6.44      7.81 o
  -2  10   3       19.79       16.78      5.39 o
  -1  10   3       97.23      100.10      7.43 o
   0  10   3        1.34        1.87      3.79 o
   1  10   3        7.65       13.06      3.90 o
   2  10   3        0.02        1.64      4.56 o
   3  10   3        9.16        8.78      4.75 o
   4  10   3        1.38        0.53      4.14 o
   5  10   3       36.05       32.38      5.43 o
   6  10   3        7.09       10.90      4.66 o
   7  10   3        1.98        3.73      4.73 o
   8  10   3        1.23        6.19      6.06 o
  -7  11   3        4.22        5.36     10.30 o
  -6  11   3        8.59        8.06     14.58 o
  -5  11   3        2.45       -0.59      8.75 o
  -4  11   3        7.84       13.32     19.05 o
  -3  11   3        6.13        5.61      5.64 o
  -2  11   3        5.94        5.11      5.01 o
  -1  11   3       38.15       37.17      5.98 o
   0  11   3       35.43       31.43      4.92 o
   1  11   3       56.82       51.96      7.12 o
   2  11   3        0.05        2.95      5.45 o
   3  11   3       26.40       40.81      6.80 o
   4  11   3        0.66       -0.23      4.54 o
   5  11   3        1.05        1.44      4.94 o
   6  11   3        0.08       -2.10      5.03 o
  -5  12   3        0.42       -6.89      8.79 o
  -4  12   3       39.70       40.71      8.73 o
  -3  12   3        5.74       10.72      5.56 o
  -2  12   3        2.11        0.21      5.10 o
  -1  12   3        3.45        3.61      7.15 o
   0  12   3       16.20       16.37      7.44 o
   1  12   3        9.90       12.02      5.96 o
   2  12   3       14.10       13.86      5.90 o
   3  12   3        1.41       -0.98      6.31 o
   4  12   3        2.05       -1.88      6.03 o
   5  12   3       10.90       14.94      6.05 o
  -2  13   3        8.32       11.98      7.68 o
  -1  13   3        2.33       -1.21      7.91 o
   0  13   3        0.73        1.55      7.52 o
   1  13   3        0.47        2.24      6.35 o
  -1 -14   4        5.67       10.07      6.88 o
   0 -14   4        0.81        2.76      7.21 o
   1 -14   4        3.13       -1.33      7.14 o
  -5 -13   4        0.92        7.90      6.06 o
  -4 -13   4       58.02       92.34      8.18 o
  -3 -13   4        3.16        7.61      6.64 o
  -2 -13   4        4.38        4.15      6.04 o
  -1 -13   4        8.61       12.89      7.63 o
   0 -13   4        2.17       -3.14      7.32 o
   1 -13   4        3.59        4.56      6.44 o
   2 -13   4       21.20       19.56      7.78 o
   3 -13   4        1.36        9.92      6.38 o
   4 -13   4        0.86        4.32      6.59 o
   5 -13   4       34.22       19.60     20.71 o
  -7 -12   4       11.92       14.74      5.84 o
  -6 -12   4        0.55        0.36      5.69 o
  -5 -12   4       28.26       30.86      6.07 o
  -4 -12   4       24.60       37.62      6.71 o
  -3 -12   4        0.18       -0.23      4.90 o
  -2 -12   4        0.36        3.27      6.22 o
  -1 -12   4        4.29        6.89      6.70 o
   0 -12   4       20.96       20.30      7.38 o
   1 -12   4       12.74        0.67      6.55 o
   2 -12   4       20.54       21.12      5.10 o
   3 -12   4       17.40       20.77      6.05 o
   4 -12   4       58.90       51.31     12.64 o
   5 -12   4       62.74       51.39     14.22 o
   6 -12   4        0.08        7.93      9.35 o
   7 -12   4        5.57       11.17      6.78 o
  -8 -11   4        0.87        9.59      6.04 o
  -7 -11   4        2.81        1.57      5.53 o
  -6 -11   4        0.15       -1.33      5.26 o
  -5 -11   4        0.00       -0.68      5.00 o
  -4 -11   4       21.62       19.23      5.33 o
  -3 -11   4        4.58        0.50      5.10 o
  -2 -11   4       22.24       26.71      9.74 o
  -1 -11   4       21.69       19.75      6.66 o
   0 -11   4        0.86        6.09      6.41 o
   1 -11   4      154.99      165.66      8.09 o
   2 -11   4        2.66       -1.50      4.21 o
   3 -11   4       38.92       39.25      6.61 o
   4 -11   4      110.65      108.27     10.15 o
   5 -11   4       14.90        6.77      4.83 o
   6 -11   4       78.71       96.57      9.39 o
   7 -11   4        2.74        2.66      6.29 o
   8 -11   4        0.57        2.00      5.49 o
  -9 -10   4        9.40       13.44      5.53 o
  -8 -10   4        1.03        7.12      5.31 o
  -7 -10   4        5.98        9.35      5.15 o
  -6 -10   4       32.53       27.10      5.20 o
  -5 -10   4       33.81       37.96      5.69 o
  -4 -10   4       10.15        5.88      4.65 o
  -3 -10   4       17.68       20.58      7.12 o
  -2 -10   4       13.16        6.57      5.27 o
  -1 -10   4      532.70      490.34     12.73 o
   0 -10   4       12.35       16.94      4.32 o
   1 -10   4      189.59      164.79     28.95 o
   2 -10   4       95.42      122.22     14.60 o
   3 -10   4       22.41       16.73      5.07 o
   4 -10   4       81.30       57.94      6.45 o
   5 -10   4      124.56      125.39     12.57 o
   6 -10   4       70.91       49.60      7.48 o
   7 -10   4       20.75       22.35      6.76 o
   8 -10   4       17.61        9.34      5.41 o
   9 -10   4        9.81        5.85      5.86 o
 -10  -9   4        2.54        4.05      6.13 o
  -9  -9   4       12.07       16.07      4.19 o
  -8  -9   4       83.02       76.74      5.53 o
  -7  -9   4       11.98       11.02      3.54 o
  -6  -9   4       23.03       22.77      5.03 o
  -5  -9   4      150.88      147.54      8.03 o
  -4  -9   4       29.35       30.21      5.50 o
  -3  -9   4      288.99      274.22     13.30 o
  -2  -9   4      220.76      189.98      4.74 o
  -1  -9   4        0.68        0.94      3.15 o
   0  -9   4      110.81      119.29      6.43 o
   1  -9   4       27.25       16.01      4.60 o
   2  -9   4       58.72       79.34      5.46 o
   3  -9   4      360.38      321.10     11.91 o
   4  -9   4     1470.28     1580.81     37.58 o
   5  -9   4       68.44       89.10      8.64 o
   6  -9   4       58.25       60.38      7.69 o
   7  -9   4       78.47       71.44      9.04 o
   8  -9   4        0.27       -0.55      5.14 o
   9  -9   4       11.60       11.03      5.99 o
  10  -9   4       53.61       61.38      8.37 o
 -11  -8   4        5.37        0.32      6.37 o
 -10  -8   4        3.43        2.50      4.64 o
  -9  -8   4        4.74        1.66      3.81 o
  -8  -8   4        3.57       15.61      4.15 o
  -7  -8   4        5.80       11.25      3.79 o
  -6  -8   4       34.40       25.69      4.38 o
  -5  -8   4      230.11      244.14      6.71 o
  -4  -8   4       12.21       26.65      6.52 o
  -3  -8   4       13.00       10.34      4.39 o
  -2  -8   4       40.45       36.12      2.83 o
  -1  -8   4       15.77       12.89      1.44 o
   0  -8   4       10.57        7.91      2.59 o
   1  -8   4       43.26       48.42      3.46 o
   2  -8   4        1.06        0.98      1.43 o
   3  -8   4      482.28      409.48     16.87 o
   4  -8   4      168.85      159.68      7.40 o
   5  -8   4      288.49      260.56     11.67 o
   6  -8   4      236.92      241.58     12.65 o
   7  -8   4       61.61       55.47      7.48 o
   8  -8   4        0.26        2.94      5.10 o
   9  -8   4       12.13        2.04      5.80 o
  10  -8   4       16.38       25.60      6.32 o
 -11  -7   4        0.71       -1.78      4.69 o
 -10  -7   4        0.10       -3.02      4.51 o
  -9  -7   4       37.13       36.05      4.79 o
  -8  -7   4       16.91       20.78      3.98 o
  -7  -7   4       38.58       44.43      3.19 o
  -6  -7   4       96.21       94.14      4.92 o
  -5  -7   4       25.12       25.31      2.28 o
  -4  -7   4      871.67      927.28     18.20 o
  -3  -7   4      347.14      334.85      9.18 o
  -2  -7   4       23.58       26.43      1.67 o
  -1  -7   4      201.92      190.32      5.73 o
   0  -7   4       92.57       82.54      2.73 o
   1  -7   4      400.93      450.35     10.06 o
   2  -7   4      160.88      149.74      6.50 o
   3  -7   4       27.80       24.66      2.35 o
   4  -7   4        0.50        3.90      3.81 o
   5  -7   4      772.77      805.37     29.14 o
   6  -7   4        0.19        2.20      5.79 o
   7  -7   4      104.02       96.73      6.83 o
   8  -7   4        3.40        2.63      5.15 o
   9  -7   4       39.65       38.39      6.44 o
  10  -7   4        3.36       -1.74      5.60 o
  11  -7   4        0.37       -3.74      6.30 o
 -12  -6   4        1.25        2.18      5.14 o
 -11  -6   4        0.10       -2.90      4.27 o
 -10  -6   4       12.05       12.87      4.51 o
  -9  -6   4       20.75       19.61      3.97 o
  -8  -6   4       95.70      103.91      5.28 o
  -7  -6   4       28.30       24.55      2.79 o
  -6  -6   4        1.30        2.31      2.07 o
  -5  -6   4       16.31        9.54      2.91 o
  -4  -6   4      486.96      463.08      9.88 o
  -3  -6   4       84.98       72.14      4.97 o
  -2  -6   4       90.41      100.27      5.18 o
  -1  -6   4      411.63      515.75     18.01 o
   0  -6   4      128.91      131.50      3.67 o
   1  -6   4      558.47      612.27      8.40 o
   2  -6   4     1808.87     1745.34     25.18 o
   3  -6   4       35.59       37.89      3.46 o
   4  -6   4      359.56      379.20      8.68 o
   5  -6   4      225.37      215.23      5.22 o
   6  -6   4        6.31       12.00      5.63 o
   7  -6   4       16.36       13.51      4.65 o
   8  -6   4        1.70       -3.69      4.89 o
   9  -6   4        1.54       -1.18      5.17 o
  10  -6   4       13.17       12.99      5.79 o
  11  -6   4       18.14       27.96      6.35 o
 -12  -5   4        0.71        2.42      6.25 o
 -11  -5   4       10.11        8.14      3.99 o
 -10  -5   4       67.60       67.08      5.70 o
  -9  -5   4       19.93       19.95      4.60 o
  -8  -5   4       33.85       30.57      3.12 o
  -7  -5   4        0.74       -1.34      1.72 o
  -6  -5   4        1.20        2.63      1.64 o
  -5  -5   4       90.17       97.16      2.63 o
  -4  -5   4       35.91       32.72      1.25 o
  -3  -5   4        3.83        3.93      1.35 o
  -2  -5   4      752.30      824.73      9.68 o
  -1  -5   4      435.89      480.41     11.64 o
   0  -5   4       24.04       27.81      2.14 o
   1  -5   4      119.88      116.65      2.87 o
   2  -5   4     2596.44     2542.48     56.62 o
   3  -5   4      386.54      378.27      8.84 o
   4  -5   4       29.07       34.66      2.41 o
   5  -5   4      172.00      158.63      3.50 o
   6  -5   4        6.16        5.53      3.91 o
   7  -5   4      255.95      257.73      9.47 o
   8  -5   4       85.01       82.55      6.25 o
   9  -5   4       23.19       18.85      5.15 o
  10  -5   4       13.43       12.41      5.56 o
  11  -5   4        1.22        0.52      5.77 o
  12  -5   4        0.83        4.47      5.88 o
 -12  -4   4       40.47       34.84      5.95 o
 -11  -4   4        4.85        5.64      4.15 o
 -10  -4   4        1.22        0.61      3.90 o
  -9  -4   4       50.88       55.04      4.20 o
  -8  -4   4       28.61       36.09      3.94 o
  -7  -4   4        9.83        7.89      2.76 o
  -6  -4   4      184.69      161.33     12.40 o
  -5  -4   4      306.77      290.41      7.26 o
  -4  -4   4     1153.01     1183.30     15.83 o
  -3  -4   4        0.85        1.03      0.96 o
  -2  -4   4      232.72      222.81      3.44 o
  -1  -4   4       24.75       22.37      4.66 o
   0  -4   4      853.57     1020.87     11.31 o
   1  -4   4      207.32      262.29     20.09 o
   2  -4   4       33.00       34.83      2.24 o
   3  -4   4      333.76      344.34      5.07 o
   4  -4   4      149.66      177.82      3.98 o
   5  -4   4      215.17      215.97     21.83 o
   6  -4   4       35.61       37.24      3.88 o
   7  -4   4       95.31       98.81      5.62 o
   8  -4   4       37.87       39.47      4.10 o
   9  -4   4        9.61        7.78      4.85 o
  10  -4   4       13.57       17.55      5.79 o
  11  -4   4       12.49       11.58      5.60 o
  12  -4   4       19.29       25.10      5.84 o
 -13  -3   4        3.22       -0.65      6.30 o
 -12  -3   4        3.03        7.86      5.61 o
 -11  -3   4        0.07        3.69      4.26 o
 -10  -3   4        1.91        2.77      3.45 o
  -9  -3   4       29.53       30.50      3.93 o
  -8  -3   4        0.25       -3.10      3.10 o
  -7  -3   4      124.57      106.40      7.80 o
  -6  -3   4      104.27      107.57      5.10 o
  -5  -3   4     1599.92     1635.85     12.82 o
  -4  -3   4        0.29        3.74      1.88 o
  -3  -3   4       61.05       60.56      2.05 o
  -2  -3   4        0.90        1.36      0.85 o
  -1  -3   4      894.90      958.67     14.39 o
   0  -3   4     1741.57     1795.88     33.67 o
   1  -3   4       59.74       58.30      2.71 o
   2  -3   4      761.75      727.91     11.13 o
   3  -3   4       13.85       13.34      1.54 o
   4  -3   4      864.06      862.37      8.26 o
   5  -3   4       85.51       76.13      2.93 o
   6  -3   4        0.26        1.88      2.96 o
   7  -3   4       37.86       44.16      4.32 o
   8  -3   4        1.24        0.43      3.04 o
   9  -3   4       48.26       54.16      6.46 o
  10  -3   4       57.29       57.44      8.80 o
  11  -3   4        2.60        1.50      5.94 o
  12  -3   4        0.61        3.23      5.25 o
 -13  -2   4       16.33       17.68      7.08 o
 -12  -2   4        2.83        7.49      5.74 o
 -11  -2   4       38.28       41.22      5.45 o
 -10  -2   4       51.32       54.62      4.97 o
  -9  -2   4      159.47      138.93      7.48 o
  -8  -2   4      113.53      110.70      7.70 o
  -7  -2   4       20.46       26.51      2.48 o
  -6  -2   4      137.27      152.20      5.10 o
  -5  -2   4       55.04       61.00      3.35 o
  -4  -2   4      263.39      283.10     26.54 o
  -3  -2   4       42.76       41.92      2.60 o
  -2  -2   4       63.69       65.05      9.89 o
  -1  -2   4     1120.22     1066.69      9.57 o
   0  -2   4       38.24       35.33      1.97 o
   1  -2   4      182.24      174.95      7.80 o
   2  -2   4     1404.42     1612.50     41.06 o
   3  -2   4        9.92       11.54      2.53 o
   4  -2   4       90.22       86.46      4.63 o
   5  -2   4       68.03       98.11      2.80 o
   6  -2   4        6.40        5.91      2.14 o
   7  -2   4       45.10       51.84      2.88 o
   8  -2   4      132.75      144.76      6.63 o
   9  -2   4      398.21      398.05      9.53 o
  10  -2   4       21.10       19.41      6.46 o
  11  -2   4       33.40       38.81      6.64 o
  12  -2   4        3.19       -0.41      5.87 o
 -13  -1   4        5.94        0.60      7.43 o
 -12  -1   4        0.54        7.81      4.61 o
 -11  -1   4       21.69       20.89      4.93 o
 -10  -1   4       26.10       25.43      5.14 o
  -9  -1   4      168.54      158.41      9.04 o
  -8  -1   4      244.74      226.13      5.71 o
  -7  -1   4       21.05       20.58      2.26 o
  -6  -1   4        0.72        1.48      2.15 o
  -5  -1   4      431.57      456.03      8.15 o
  -4  -1   4      193.60      184.95      5.69 o
  -3  -1   4      745.93      776.44     16.78 o
  -2  -1   4        8.96       10.33      0.92 o
  -1  -1   4       85.49       93.79      2.40 o
   0  -1   4      331.06      344.29      4.38 o
   1  -1   4     1870.04     1775.80     13.69 o
   2  -1   4     8240.10     7790.05     51.37 o
   3  -1   4      259.91      226.14      3.59 o
   4  -1   4       58.58       61.46      2.14 o
   5  -1   4     1298.06     1234.47     23.32 o
   6  -1   4      114.39      114.19      4.03 o
   7  -1   4      107.74       94.64      3.70 o
   8  -1   4      107.06      112.32      4.39 o
   9  -1   4      106.30       92.66      7.25 o
  10  -1   4      189.96      174.28      8.82 o
  11  -1   4       98.09       87.39      7.14 o
  12  -1   4        1.46        3.30      5.27 o
  13  -1   4        6.91        2.88      6.14 o
 -13   0   4       58.57       56.92      7.17 o
 -12   0   4       10.08       19.68      5.37 o
 -11   0   4        3.95        4.02      4.87 o
 -10   0   4       50.00       43.06      4.87 o
  -9   0   4      253.46      255.59      9.85 o
  -8   0   4      103.36      100.41      2.79 o
  -7   0   4       48.82       39.27      2.57 o
  -6   0   4        0.21        0.42      1.74 o
  -5   0   4      208.33      200.77      5.43 o
  -4   0   4      674.73      689.66     11.29 o
  -3   0   4       57.57       48.21      2.08 o
  -2   0   4       63.02       56.50      1.85 o
  -1   0   4      189.37      197.71      2.65 o
   0   0   4    20292.71    18956.85    232.33 o
   1   0   4      173.19      156.67      3.10 o
   2   0   4     2964.75     3069.79     28.47 o
   3   0   4      122.73      123.32      2.79 o
   4   0   4      323.13      344.49      7.61 o
   5   0   4        2.31        6.67      1.50 o
   6   0   4      421.98      437.45      8.21 o
   7   0   4      124.34      123.87      5.61 o
   8   0   4      748.52      774.47     28.98 o
   9   0   4      215.05      206.53      7.25 o
  10   0   4       17.44       16.19      4.67 o
  11   0   4        0.68        1.11      5.04 o
  12   0   4        2.76        3.14      5.10 o
  13   0   4        2.01        3.66      5.52 o
 -13   1   4        7.96       12.90      6.00 o
 -12   1   4        0.51        2.72      5.42 o
 -11   1   4        0.29       -0.95      5.10 o
 -10   1   4       48.15       50.36      4.74 o
  -9   1   4       32.07       33.85      4.50 o
  -8   1   4      227.51      223.30      7.45 o
  -7   1   4        8.02       11.32      3.40 o
  -6   1   4       27.73       25.81      1.94 o
  -5   1   4      221.35      238.34      4.74 o
  -4   1   4      321.97      314.12      7.89 o
  -3   1   4      124.33      111.52      2.43 o
  -2   1   4       14.05       14.81      1.16 o
  -1   1   4     4078.29     3929.70     44.61 o
   0   1   4      291.23      290.65      4.12 o
   1   1   4     1811.24     1805.75     10.97 o
   2   1   4       77.85       79.00      2.18 o
   3   1   4     1060.60     1107.26     12.65 o
   4   1   4      966.37      821.95      8.00 o
   5   1   4      832.33      852.70      9.63 o
   6   1   4       15.09       18.60      2.03 o
   7   1   4        3.13        6.78      2.72 o
   8   1   4        4.11        5.51      2.96 o
   9   1   4        0.01       -2.09      3.44 o
  10   1   4       85.49       93.14      5.57 o
  11   1   4       62.87       51.13      6.20 o
  12   1   4        3.10        0.12      5.20 o
 -13   2   4        1.12        7.61      5.83 o
 -12   2   4        0.24       -1.53      5.55 o
 -11   2   4       28.36       22.11      5.51 o
 -10   2   4       16.72       17.42      4.91 o
  -9   2   4       33.97       42.33      4.45 o
  -8   2   4       93.50      104.76      5.73 o
  -7   2   4        6.03        4.22      3.15 o
  -6   2   4       37.57       36.62      2.67 o
  -5   2   4      268.67      305.86      6.13 o
  -4   2   4     1019.43     1116.59     46.37 o
  -3   2   4      700.83      737.32      8.10 o
  -2   2   4      769.46      839.00      9.86 o
  -1   2   4      769.48      823.01     45.63 o
   0   2   4      191.37      174.14     14.20 o
   1   2   4      258.19      259.56      3.26 o
   2   2   4       41.25       46.48      7.23 o
   3   2   4       89.86      120.94     15.39 o
   4   2   4      245.60      263.58      5.44 o
   5   2   4      104.05      102.19     14.46 o
   6   2   4       21.25       20.82      2.19 o
   7   2   4      242.86      236.68      6.49 o
   8   2   4        4.47        9.59      3.13 o
   9   2   4       68.92       90.12      6.11 o
  10   2   4      105.05       88.15      6.72 o
  11   2   4        5.59        7.55      4.69 o
  12   2   4       12.20        5.00      4.63 o
 -12   3   4        0.45       -3.27      5.42 o
 -11   3   4        3.80        3.98      5.99 o
 -10   3   4        7.94        5.08      5.35 o
  -9   3   4        0.96        4.29      3.30 o
  -8   3   4       89.89       90.71      5.16 o
  -7   3   4        6.42        9.35      3.10 o
  -6   3   4       63.27       70.17      4.38 o
  -5   3   4       92.72      121.18      3.19 o
  -4   3   4        1.02        2.16      1.23 o
  -3   3   4       68.38       70.07      2.23 o
  -2   3   4       17.62       21.74      1.42 o
  -1   3   4      671.08      684.74      9.49 o
   0   3   4       75.98       71.11      1.66 o
   1   3   4       11.54       11.03      1.04 o
   2   3   4      320.55      357.27      5.15 o
   3   3   4      141.58      176.26      3.70 o
   4   3   4       68.14       81.54      5.73 o
   5   3   4        2.08        4.00      2.49 o
   6   3   4       54.70       48.38      3.98 o
   7   3   4        0.59        0.79      2.52 o
   8   3   4        3.64        3.49      2.85 o
   9   3   4      139.15      153.69      9.21 o
  10   3   4       39.36       33.68      4.06 o
  11   3   4       45.83       47.22      6.18 o
  12   3   4        1.52        7.13      6.44 o
 -12   4   4        0.46       -0.28      6.02 o
 -11   4   4       26.21       23.55      5.64 o
 -10   4   4        7.20        6.82      5.76 o
  -9   4   4       24.28       14.94      5.58 o
  -8   4   4       36.30       44.59      4.63 o
  -7   4   4       30.67       26.66      3.49 o
  -6   4   4       32.44       31.32      2.48 o
  -5   4   4      195.04      167.57      3.98 o
  -4   4   4      130.08      145.92      3.51 o
  -3   4   4      212.32      249.96     11.73 o
  -2   4   4       13.05       16.62      3.25 o
  -1   4   4      164.87      168.07      3.73 o
   0   4   4       65.00       60.33      2.42 o
   1   4   4       55.20       56.83      2.31 o
   2   4   4      231.77      289.52     10.94 o
   3   4   4      403.96      381.30      9.65 o
   4   4   4      263.95      269.79      8.10 o
   5   4   4      305.85      243.68     38.72 o
   6   4   4       11.45       11.68      5.96 o
   7   4   4        1.85        1.95      3.06 o
   8   4   4       19.33       27.24      4.37 o
   9   4   4        0.34        3.28      3.95 o
  10   4   4       21.02       16.13      4.26 o
  11   4   4       43.57       49.53      6.74 o
  12   4   4        2.56       16.77      8.92 o
 -12   5   4        4.85        9.30      6.77 o
 -11   5   4        1.68        3.56      6.23 o
 -10   5   4        0.32        2.51      5.45 o
  -9   5   4       51.45       69.78      7.09 o
  -8   5   4       93.39       99.57      5.49 o
  -7   5   4        6.10        9.06      3.10 o
  -6   5   4       31.80       42.35      4.05 o
  -5   5   4       16.10       18.41      2.43 o
  -4   5   4        0.20        0.71      2.42 o
  -3   5   4        2.02        3.30      2.55 o
  -2   5   4      590.94      656.74     10.78 o
  -1   5   4        0.81        0.15      1.58 o
   0   5   4      533.41      583.83     10.76 o
   1   5   4      137.41      155.81      3.85 o
   2   5   4        6.46        9.17      2.28 o
   3   5   4       39.58       40.48      3.21 o
   4   5   4       32.45       45.55      3.19 o
   5   5   4      101.90      115.19      5.65 o
   6   5   4        0.21       -0.04      2.37 o
   7   5   4       49.25       50.90      3.99 o
   8   5   4        3.78        4.09      3.62 o
   9   5   4       13.59       19.00      4.72 o
  10   5   4        2.50        2.98      5.19 o
  11   5   4        0.07        0.81     10.74 o
 -11   6   4       12.41       15.94      6.47 o
 -10   6   4       43.40       47.64      6.95 o
  -9   6   4       66.67       73.28      7.53 o
  -8   6   4       16.50       13.38      5.64 o
  -7   6   4       14.98        7.60      3.81 o
  -6   6   4        1.98        0.94      3.21 o
  -5   6   4       52.18       61.90      4.54 o
  -4   6   4      209.95      214.56      7.51 o
  -3   6   4      130.40      133.76      4.57 o
  -2   6   4       54.89       55.41      3.21 o
  -1   6   4       65.44       68.49      2.76 o
   0   6   4       28.85       27.88      2.22 o
   1   6   4        1.87        2.52      1.90 o
   2   6   4      253.67      262.06      7.60 o
   3   6   4      113.44      107.95      4.65 o
   4   6   4       49.07       52.78      3.78 o
   5   6   4       52.39       54.37      2.86 o
   6   6   4       25.52       33.78      2.75 o
   7   6   4       45.09       47.33      5.81 o
   8   6   4       26.91       25.11      5.30 o
   9   6   4        1.08       -1.61      6.46 o
  10   6   4        6.99        0.42      4.94 o
  11   6   4        0.22       -0.87      7.64 o
 -10   7   4        2.96        6.62      5.40 o
  -9   7   4       19.95       16.41      5.87 o
  -8   7   4       30.36       36.36      6.44 o
  -7   7   4       62.86       67.84      6.83 o
  -6   7   4       94.18       93.32      7.07 o
  -5   7   4       11.35       12.43      5.20 o
  -4   7   4       69.87       80.76      5.42 o
  -3   7   4       26.87       24.71      3.85 o
  -2   7   4       17.81       19.37      2.59 o
  -1   7   4        1.64        2.02      1.66 o
   0   7   4        1.72        0.14      2.21 o
   1   7   4        1.73        1.21      1.85 o
   2   7   4       69.91       65.32      3.85 o
   3   7   4        9.30        9.67      3.04 o
   4   7   4       45.08       41.86      3.92 o
   5   7   4       55.52       51.36      3.93 o
   6   7   4       66.75       77.75      5.66 o
   7   7   4        2.04        0.91      4.01 o
   8   7   4        0.02        1.28      5.38 o
   9   7   4        5.53        8.58     13.84 o
  10   7   4        0.02       -6.34      6.34 o
 -10   8   4       10.27       11.55      5.93 o
  -9   8   4        1.41        2.37      5.78 o
  -8   8   4        1.27        7.01      5.32 o
  -7   8   4       10.37        8.76      5.77 o
  -6   8   4        7.18        6.67      5.34 o
  -5   8   4       64.15       59.60      7.12 o
  -4   8   4      174.19      190.59      7.30 o
  -3   8   4        7.06        3.16      2.80 o
  -2   8   4      122.96      140.52      5.01 o
  -1   8   4      153.28      143.98      5.06 o
   0   8   4        8.63       17.49      3.14 o
   1   8   4        5.74        7.77      2.54 o
   2   8   4       13.79       13.91      3.00 o
   3   8   4       32.10       37.35      3.76 o
   4   8   4       11.06       16.29      3.55 o
   5   8   4       11.86       10.90      3.55 o
   6   8   4        4.01        8.86      3.93 o
   7   8   4       11.80       15.09      4.45 o
   8   8   4        0.62        7.16      7.01 o
   9   8   4      101.89      100.11     18.52 o
  -9   9   4        4.35        1.23      5.93 o
  -8   9   4        7.60       11.46      6.67 o
  -7   9   4        1.99        1.14      5.73 o
  -6   9   4        1.35        3.97      5.33 o
  -5   9   4      150.64      157.18     11.27 o
  -4   9   4       87.78       84.15      7.41 o
  -3   9   4       11.59       15.57      6.55 o
  -2   9   4        0.04        4.11      4.75 o
  -1   9   4       16.40       13.70      4.02 o
   0   9   4        0.28       -1.78      3.75 o
   1   9   4        0.53        0.22      4.31 o
   2   9   4      148.00      146.37      7.04 o
   3   9   4       45.43       43.71      5.05 o
   4   9   4       45.04       45.53      5.37 o
   5   9   4        2.89        1.95      4.98 o
   6   9   4        0.17        4.12      5.39 o
   7   9   4       24.70       22.13      5.82 o
   8   9   4       11.18        4.82      5.82 o
  -8  10   4        1.43       -0.51     10.25 o
  -7  10   4        0.02       -0.14      9.02 o
  -6  10   4        0.00       -1.05     14.78 o
  -5  10   4       22.85        7.74      8.97 o
  -4  10   4       15.26       19.77      8.15 o
  -3  10   4       39.72       34.51      8.27 o
  -2  10   4        4.87        6.15      5.89 o
  -1  10   4       89.62       69.76      6.65 o
   0  10   4       11.44        8.46      3.96 o
   1  10   4       27.90       31.98      4.40 o
   2  10   4        0.09        0.09      4.71 o
   3  10   4       84.07       84.01      8.13 o
   4  10   4        8.65        5.82      4.81 o
   5  10   4        5.48        2.74      5.44 o
   6  10   4        0.37        7.06      5.29 o
   7  10   4       20.52       19.85      6.18 o
  -6  11   4        2.75       -0.74     12.43 o
  -5  11   4        2.60       10.63      8.32 o
  -4  11   4        7.19        3.17      7.05 o
  -3  11   4       40.15       29.46      5.77 o
  -2  11   4       27.00       38.42      6.35 o
  -1  11   4        4.05        9.19      4.97 o
   0  11   4        0.73        3.00      3.89 o
   1  11   4        3.85        1.05      5.58 o
   2  11   4        2.31        0.80      5.17 o
   3  11   4        8.49        3.66      5.21 o
   4  11   4        8.07       10.44      5.20 o
   5  11   4        0.63        3.68      5.69 o
   6  11   4        4.77        9.56      5.52 o
  -4  12   4        0.31        4.85      5.89 o
  -3  12   4        0.34       -2.98      5.53 o
  -2  12   4       40.59       38.50      6.17 o
  -1  12   4        3.37       -1.40      7.08 o
   0  12   4        0.22        0.44      7.17 o
   1  12   4        6.04        5.74      5.64 o
   2  12   4        0.01        6.12      5.64 o
   3  12   4       11.09        9.42      6.32 o
   4  12   4        8.16       15.64      5.50 o
  -1 -14   5        0.41       -1.72     10.03 o
   0 -14   5        8.18       14.03      7.74 o
   1 -14   5        0.20        6.45     11.18 o
  -5 -13   5        3.07        3.53      5.84 o
  -4 -13   5        0.35        3.48      5.63 o
  -3 -13   5       22.69       16.10      6.80 o
  -2 -13   5       13.58       11.57      6.10 o
  -1 -13   5       10.65        7.78      6.99 o
   0 -13   5       22.09       40.91      8.34 o
   1 -13   5        3.37        2.95      6.35 o
   2 -13   5        0.34        4.20      5.95 o
   3 -13   5        1.88        2.06      6.09 o
   4 -13   5        0.04       -2.26      8.00 o
   5 -13   5       20.99        7.97     10.00 o
  -6 -12   5       21.46       17.06      5.86 o
  -5 -12   5        0.36        4.56      5.31 o
  -4 -12   5        5.27        7.29      5.53 o
  -3 -12   5       60.25       81.66      8.50 o
  -2 -12   5        0.70        1.57      6.28 o
  -1 -12   5       50.53       43.08     11.50 o
   0 -12   5        0.36        4.53      7.43 o
   1 -12   5       40.75       37.22      7.67 o
   2 -12   5        0.82       -0.18      4.64 o
   3 -12   5       61.96       60.54      7.94 o
   4 -12   5       11.72       13.70      6.10 o
   5 -12   5       27.71       26.87     16.44 o
   6 -12   5       29.41       21.57      9.88 o
  -8 -11   5       13.90       20.66      5.38 o
  -7 -11   5       13.75       14.28      5.37 o
  -6 -11   5        0.59        1.02      4.95 o
  -5 -11   5        0.94       -0.21      5.09 o
  -4 -11   5       14.84       16.82      6.72 o
  -3 -11   5       58.30       51.41      5.99 o
  -2 -11   5        3.70        1.44      5.99 o
  -1 -11   5      128.54      113.92      9.57 o
   0 -11   5        9.91       13.04      6.40 o
   1 -11   5       29.27       20.21      4.92 o
   2 -11   5        2.71        0.94      4.23 o
   3 -11   5        1.47       -4.67      7.87 o
   4 -11   5       13.25       22.18      6.15 o
   5 -11   5      262.28      406.39     42.28 o
   6 -11   5        5.47        5.20      8.80 o
   7 -11   5        0.05        0.63      5.94 o
   8 -11   5        0.94        0.86      5.39 o
  -9 -10   5        1.27        9.83      5.19 o
  -8 -10   5        7.75       11.05      4.05 o
  -7 -10   5        0.05        5.56      4.91 o
  -6 -10   5        4.22        2.76      4.64 o
  -5 -10   5        0.54        2.81      4.90 o
  -4 -10   5        0.57        0.55      4.43 o
  -3 -10   5        3.82        2.76      4.58 o
  -2 -10   5        7.17       -1.22      5.74 o
  -1 -10   5       12.40       11.02      5.65 o
   0 -10   5      171.04      138.26      7.90 o
   1 -10   5        8.86        6.28      4.06 o
   2 -10   5      145.74      135.67      9.53 o
   3 -10   5        3.72        0.49      3.71 o
   4 -10   5       54.64       50.58      5.38 o
   5 -10   5        0.20        0.94      4.33 o
   6 -10   5       44.45       34.53      6.86 o
   7 -10   5       28.14       47.64      7.68 o
   8 -10   5       45.18       47.81      8.33 o
   9 -10   5        0.95       -2.59      6.00 o
 -10  -9   5       20.00       28.59      6.44 o
  -9  -9   5        8.12       13.69      4.04 o
  -8  -9   5        4.95        6.90      3.75 o
  -7  -9   5        1.60        5.60      3.62 o
  -6  -9   5        0.26       -1.35      4.59 o
  -5  -9   5       77.74       61.50      6.17 o
  -4  -9   5        2.70       -0.33      5.00 o
  -3  -9   5      124.82      119.94      5.56 o
  -2  -9   5       41.31       48.26      2.91 o
  -1  -9   5        0.07       -0.35      1.33 o
   0  -9   5      390.24      382.37     17.29 o
   1  -9   5      119.81      116.04      4.23 o
   2  -9   5       17.40        7.67      3.11 o
   3  -9   5       21.30       18.14      4.02 o
   4  -9   5       55.32       55.79      5.59 o
   5  -9   5        3.56        2.22      4.12 o
   6  -9   5      113.02       91.49      8.76 o
   7  -9   5        5.75        6.57      6.22 o
   8  -9   5       17.37       13.41      6.24 o
   9  -9   5        0.18       -0.09      5.75 o
  10  -9   5       13.29       20.16      6.78 o
 -10  -8   5        0.02       -1.31      5.02 o
  -9  -8   5        0.87        2.53      3.95 o
  -8  -8   5       21.01       21.91      4.74 o
  -7  -8   5        8.32        7.91      3.50 o
  -6  -8   5      120.16      129.47      6.43 o
  -5  -8   5        4.22        9.73      3.78 o
  -4  -8   5       35.79       21.79      8.72 o
  -3  -8   5        5.09        2.35      1.76 o
  -2  -8   5        5.35        2.69      1.74 o
  -1  -8   5       33.03       24.09      5.25 o
   0  -8   5        2.89        2.27      1.87 o
   1  -8   5      178.44      174.79      6.09 o
   2  -8   5       33.94       37.49      2.54 o
   3  -8   5      226.40      234.44      7.34 o
   4  -8   5      110.45      115.53      6.48 o
   5  -8   5       49.92       43.27      7.98 o
   6  -8   5      184.00      211.10     15.91 o
   7  -8   5       20.43       14.25      5.24 o
   8  -8   5        0.59       -4.37      6.11 o
   9  -8   5        7.18        6.97      5.72 o
  10  -8   5       12.79       11.48      6.10 o
 -11  -7   5        0.06        0.34      4.70 o
 -10  -7   5       10.26        7.58      4.64 o
  -9  -7   5        6.97       12.27      4.21 o
  -8  -7   5       48.66       53.58      4.75 o
  -7  -7   5       29.79       32.93      3.98 o
  -6  -7   5        3.03        3.31      3.48 o
  -5  -7   5      118.78      128.02      4.20 o
  -4  -7   5      512.25      508.99     18.10 o
  -3  -7   5       48.35       47.44      3.47 o
  -2  -7   5      207.85      196.19      5.71 o
  -1  -7   5        6.97        4.05      1.49 o
   0  -7   5        7.89        7.44      1.02 o
   1  -7   5       96.22       97.72      6.41 o
   2  -7   5      300.11      278.58      6.86 o
   3  -7   5       54.57       54.32      3.11 o
   4  -7   5      344.42      350.90     17.48 o
   5  -7   5        0.16        1.60      2.59 o
   6  -7   5      194.89      179.95     10.47 o
   7  -7   5       52.10       60.18      5.94 o
   8  -7   5       89.63       96.16      8.87 o
   9  -7   5        0.11        0.97      5.38 o
  10  -7   5        8.05        3.48      5.99 o
  11  -7   5       46.45       71.13      7.98 o
 -12  -6   5       13.74       21.61      5.79 o
 -11  -6   5        2.54       -1.76      4.39 o
 -10  -6   5        7.23        5.20      4.50 o
  -9  -6   5      125.47      116.56      7.39 o
  -8  -6   5       78.49       74.15      4.71 o
  -7  -6   5       26.51       26.37      2.80 o
  -6  -6   5        4.13        8.52      1.85 o
  -5  -6   5       50.74       51.68      1.49 o
  -4  -6   5        2.47        2.82      1.33 o
  -3  -6   5      277.24      335.13     24.51 o
  -2  -6   5       74.84       79.69      3.31 o
  -1  -6   5       99.48      105.46      2.99 o
   0  -6   5       18.40       19.97      1.68 o
   1  -6   5     1451.34     1545.90     66.74 o
   2  -6   5       12.65       10.86      2.01 o
   3  -6   5      106.34       97.80      4.37 o
   4  -6   5        5.63        3.90      2.21 o
   5  -6   5       76.32       82.82      3.40 o
   6  -6   5      125.07      115.23      7.42 o
   7  -6   5       25.00       23.25      5.99 o
   8  -6   5        5.67        2.19      4.34 o
   9  -6   5        8.86        8.77      5.86 o
  10  -6   5        1.86        4.96      5.57 o
  11  -6   5       31.09       31.49      6.94 o
 -12  -5   5        1.15        6.25      7.05 o
 -11  -5   5        5.36        6.37      4.94 o
 -10  -5   5       12.25        9.66      3.87 o
  -9  -5   5        0.41        3.57      3.43 o
  -8  -5   5        0.15       -0.29      2.42 o
  -7  -5   5       42.52       41.45      2.98 o
  -6  -5   5        0.47        2.07      2.23 o
  -5  -5   5       56.54       53.31      2.42 o
  -4  -5   5        7.59        6.41      1.45 o
  -3  -5   5        7.10        4.21      2.16 o
  -2  -5   5      204.81      229.13      6.20 o
  -1  -5   5     1418.91     1382.30     32.46 o
   0  -5   5       40.74       49.78      2.22 o
   1  -5   5     1316.71     1403.35     20.39 o
   2  -5   5      661.22      762.32     11.14 o
   3  -5   5       59.77       60.83      3.14 o
   4  -5   5      231.35      244.93      5.14 o
   5  -5   5        1.25        4.30      1.54 o
   6  -5   5        1.34        2.22      0.89 o
   7  -5   5        0.95        1.56      4.28 o
   8  -5   5       98.79       81.37      6.08 o
   9  -5   5        7.93        6.35      4.90 o
  10  -5   5       24.09       10.46      5.50 o
  11  -5   5       42.42       59.60      7.09 o
  12  -5   5        3.78       -1.72      6.76 o
 -12  -4   5       11.40       11.47      5.57 o
 -11  -4   5       51.08       43.30      5.20 o
 -10  -4   5        6.48       12.73      4.82 o
  -9  -4   5       86.68       75.74      6.68 o
  -8  -4   5        9.25       10.00      3.17 o
  -7  -4   5        3.22        2.68      2.50 o
  -6  -4   5       50.44       50.18      4.41 o
  -5  -4   5       65.42       69.17      4.89 o
  -4  -4   5      285.92      271.12      9.02 o
  -3  -4   5      224.66      231.96      4.25 o
  -2  -4   5       49.53       38.65      3.20 o
  -1  -4   5       89.88       82.18      3.03 o
   0  -4   5       21.63       20.08      2.39 o
   1  -4   5      502.40      473.29     17.65 o
   2  -4   5       51.61       55.90      5.02 o
   3  -4   5      271.13      248.11      5.06 o
   4  -4   5      219.11      235.69      4.66 o
   5  -4   5        3.20        4.96      1.51 o
   6  -4   5      110.51      109.20      3.50 o
   7  -4   5       78.08       72.96      4.95 o
   8  -4   5       85.37       69.54      6.00 o
   9  -4   5       86.14       92.91      7.09 o
  10  -4   5        2.42        6.17      5.40 o
  11  -4   5       35.80       16.13      5.93 o
  12  -4   5        7.42        3.29      6.13 o
 -12  -3   5        1.20        5.86      6.58 o
 -11  -3   5       43.11       34.38      5.95 o
 -10  -3   5        0.00        1.16      3.48 o
  -9  -3   5       91.29       77.71      5.31 o
  -8  -3   5       15.09        9.94      3.40 o
  -7  -3   5       18.45       13.75      3.49 o
  -6  -3   5        9.07        6.09      2.77 o
  -5  -3   5      247.74      234.41      6.74 o
  -4  -3   5      119.36      119.64      4.56 o
  -3  -3   5      312.45      320.30      5.07 o
  -2  -3   5      180.64      147.62      2.76 o
  -1  -3   5       10.98        7.24      1.14 o
   0  -3   5      432.87      466.46      9.55 o
   1  -3   5      623.71      592.02      8.73 o
   2  -3   5       35.11       36.34      2.51 o
   3  -3   5      129.47      125.65      4.10 o
   4  -3   5       20.35       21.92      1.94 o
   5  -3   5       98.48       94.34      6.35 o
   6  -3   5      539.20      553.41     12.14 o
   7  -3   5      148.26      138.56      6.03 o
   8  -3   5      124.04      102.35      5.54 o
   9  -3   5        4.07        5.52      3.50 o
  10  -3   5       94.69       84.53      7.07 o
  11  -3   5       60.59       65.29      6.84 o
  12  -3   5        6.53        9.39      6.42 o
 -13  -2   5        0.14       -6.84      7.48 o
 -12  -2   5        0.29       -3.38      6.54 o
 -11  -2   5        6.53       10.32      4.74 o
 -10  -2   5       32.49       27.15      4.87 o
  -9  -2   5       54.97       71.38      5.39 o
  -8  -2   5      101.93       93.51      4.55 o
  -7  -2   5       25.80       24.66      2.97 o
  -6  -2   5        4.59        6.13      2.59 o
  -5  -2   5      405.71      417.77     11.00 o
  -4  -2   5     2518.10     2499.63     24.48 o
  -3  -2   5      324.96      330.30     13.31 o
  -2  -2   5      251.04      264.78     28.93 o
  -1  -2   5     2455.60     2485.77     30.23 o
   0  -2   5      701.93      758.83     10.38 o
   1  -2   5       98.40      112.68      4.54 o
   2  -2   5      303.58      290.24      4.49 o
   3  -2   5      565.05      549.92      6.76 o
   4  -2   5       29.91       42.74      7.60 o
   5  -2   5      306.90      321.95      5.30 o
   6  -2   5       47.73       35.83      2.73 o
   7  -2   5       41.05       45.60      3.91 o
   8  -2   5       36.53       35.73      3.70 o
   9  -2   5      192.08      205.16      7.42 o
  10  -2   5       95.24       88.95      7.08 o
  11  -2   5       17.06       14.14      5.84 o
  12  -2   5       23.50       21.74      5.89 o
 -13  -1   5       22.90       35.58      7.78 o
 -12  -1   5       35.09       41.81      5.94 o
 -11  -1   5        9.88        6.22      4.13 o
 -10  -1   5       22.81       19.17      4.08 o
  -9  -1   5      157.68      162.61      8.40 o
  -8  -1   5       32.94       40.85      3.49 o
  -7  -1   5       16.64       16.29      2.70 o
  -6  -1   5       17.05       16.38      2.41 o
  -5  -1   5      241.88      249.01      7.67 o
  -4  -1   5      268.52      286.69      7.60 o
  -3  -1   5       38.02       36.18      2.30 o
  -2  -1   5     2430.33     2510.44     26.57 o
  -1  -1   5     2904.33     2857.71     26.02 o
   0  -1   5      194.80      191.17      4.02 o
   1  -1   5       48.74       36.64      2.01 o
   2  -1   5     1730.94     1659.91     24.00 o
   3  -1   5     2167.88     2037.05     15.67 o
   4  -1   5       93.11       66.65      2.53 o
   5  -1   5      674.65      642.68     16.80 o
   6  -1   5       65.99       63.03      3.37 o
   7  -1   5       25.41       22.35      2.95 o
   8  -1   5       17.16       19.12      3.49 o
   9  -1   5       17.95       17.60      3.78 o
  10  -1   5       34.05       32.31      5.60 o
  11  -1   5       27.05       23.34      5.70 o
  12  -1   5        3.23        3.76      5.10 o
 -13   0   5       69.87       81.17      7.77 o
 -12   0   5        6.13        4.97      5.28 o
 -11   0   5        0.41        0.61      4.67 o
 -10   0   5      134.30      159.71      7.25 o
  -9   0   5       69.61       69.15      8.52 o
  -8   0   5      948.12      932.61     10.33 o
  -7   0   5       47.84       45.34      2.78 o
  -6   0   5       29.18       34.80      2.36 o
  -5   0   5        5.01        6.23      2.63 o
  -4   0   5       27.72       39.83      3.15 o
  -3   0   5        0.38        3.16      1.57 o
  -2   0   5     6305.58     6305.60     83.63 o
  -1   0   5      181.91      170.99      2.79 o
   0   0   5      272.14      264.82      5.23 o
   1   0   5        5.82        3.93      0.88 o
   2   0   5      446.24      424.45      7.19 o
   3   0   5        5.23        2.73      2.02 o
   4   0   5      900.76     1012.98     27.86 o
   5   0   5       36.58       41.58      2.23 o
   6   0   5      133.80      140.84      3.74 o
   7   0   5        8.53        7.26      3.08 o
   8   0   5      122.39      135.04      5.59 o
   9   0   5        8.76       10.39      3.63 o
  10   0   5      274.35      254.61     11.89 o
  11   0   5        0.70        3.87      5.00 o
  12   0   5        9.57        7.04      4.95 o
 -12   1   5        1.69        0.81      5.13 o
 -11   1   5        0.23        0.93      5.25 o
 -10   1   5       81.48       87.13      5.85 o
  -9   1   5       70.34       78.86      5.54 o
  -8   1   5       30.72       37.61      4.69 o
  -7   1   5       27.10       20.98      2.03 o
  -6   1   5        3.23        0.81      1.98 o
  -5   1   5      269.85      260.36      6.04 o
  -4   1   5      364.34      388.72      6.92 o
  -3   1   5       59.55       66.29      2.17 o
  -2   1   5      561.59      584.94      8.24 o
  -1   1   5     1890.86     2003.91     23.57 o
   0   1   5      363.92      336.40      4.06 o
   1   1   5     1052.37     1049.60     16.06 o
   2   1   5        0.93        3.58      1.50 o
   3   1   5      161.47      146.42      3.32 o
   4   1   5       24.03       23.09      1.52 o
   5   1   5      121.90       98.39      3.28 o
   6   1   5        0.03        1.44      1.65 o
   7   1   5      101.95       88.75      4.74 o
   8   1   5       11.45        8.15      3.24 o
   9   1   5       55.12       55.46      4.57 o
  10   1   5       83.21       83.50      5.95 o
  11   1   5       40.25       34.48      5.57 o
  12   1   5        0.00       -0.13      5.18 o
 -12   2   5        0.05        3.10      5.89 o
 -11   2   5       64.76       70.43      8.17 o
 -10   2   5        1.17       -0.86      5.08 o
  -9   2   5        8.89       10.35      3.85 o
  -8   2   5      200.87      199.39      7.39 o
  -7   2   5       25.10       23.11      3.87 o
  -6   2   5       66.86       77.14      3.31 o
  -5   2   5       32.59       26.49      5.26 o
  -4   2   5      123.49      147.98      9.31 o
  -3   2   5       21.78       13.14      1.50 o
  -2   2   5      242.74      254.46     14.21 o
  -1   2   5      122.31      108.86      2.75 o
   0   2   5     1673.41     1681.55     11.64 o
   1   2   5      562.78      516.99     24.80 o
   2   2   5       10.89       10.95      2.03 o
   3   2   5      143.31      208.29     10.08 o
   4   2   5       39.75       56.89      3.85 o
   5   2   5        9.24        7.48      1.78 o
   6   2   5        1.97        3.21      1.83 o
   7   2   5        7.13       11.52      2.67 o
   8   2   5       50.81       50.88      3.92 o
   9   2   5       12.94       16.81      3.87 o
  10   2   5       58.99       56.96      5.02 o
  11   2   5        9.67       11.84      4.66 o
  12   2   5       22.96       14.35      5.46 o
 -12   3   5        6.23        1.36      5.70 o
 -11   3   5        6.29        5.14      5.33 o
 -10   3   5       24.50       34.66      5.86 o
  -9   3   5       78.90       77.20      7.38 o
  -8   3   5      269.90      245.14     11.12 o
  -7   3   5       25.08       23.57      3.82 o
  -6   3   5       89.85       72.73      3.33 o
  -5   3   5      104.83      112.36      3.21 o
  -4   3   5      249.87      243.08      4.63 o
  -3   3   5       12.93       16.20      1.64 o
  -2   3   5       76.45       71.31      2.82 o
  -1   3   5        6.86        3.81      1.25 o
   0   3   5       41.73       30.66      1.42 o
   1   3   5       26.14       22.33      1.48 o
   2   3   5       60.93       63.17      2.02 o
   3   3   5       34.43       41.58      2.75 o
   4   3   5       71.14       77.81      3.30 o
   5   3   5      173.33      181.85      6.27 o
   6   3   5       35.08       45.14      3.70 o
   7   3   5        3.07        2.51      2.83 o
   8   3   5       35.13       38.38      3.46 o
   9   3   5        1.81        7.33      3.51 o
  10   3   5        1.62        4.43      3.33 o
  11   3   5        0.01        0.50      4.25 o
  12   3   5       17.27        7.73     12.31 o
 -12   4   5        7.59        6.41      5.64 o
 -11   4   5        6.49        6.68      5.40 o
 -10   4   5       43.15       51.63      6.67 o
  -9   4   5       63.15       75.38      7.18 o
  -8   4   5       15.81       11.64      3.61 o
  -7   4   5       22.81       26.02      4.05 o
  -6   4   5      115.50      109.21      3.62 o
  -5   4   5       72.80       70.50      4.43 o
  -4   4   5      147.51      170.06      8.05 o
  -3   4   5      417.90      430.67     14.31 o
  -2   4   5      120.11      106.79      4.91 o
  -1   4   5       24.59       20.09      1.66 o
   0   4   5      117.14      102.60      2.83 o
   1   4   5      480.93      487.95     10.11 o
   2   4   5       71.60       66.68      2.76 o
   3   4   5       82.82       83.94      3.41 o
   4   4   5       57.40       49.89      3.45 o
   5   4   5      150.04      154.58      5.07 o
   6   4   5       98.84       88.45      6.15 o
   7   4   5        5.79        3.99      3.16 o
   8   4   5       56.55       63.24      5.06 o
   9   4   5        7.55        9.56      3.95 o
  10   4   5        0.00        3.47      6.89 o
  11   4   5       61.41       61.33      9.23 o
 -11   5   5        6.58        6.06      6.00 o
 -10   5   5       47.36       51.09      6.84 o
  -9   5   5      150.10      148.75     11.70 o
  -8   5   5      120.01      108.86      6.71 o
  -7   5   5        3.78        2.95      3.43 o
  -6   5   5      361.75      365.28      9.23 o
  -5   5   5        3.33        3.17      2.70 o
  -4   5   5       38.54       37.84      3.97 o
  -3   5   5      115.59      129.96      4.92 o
  -2   5   5       57.53       58.87      3.50 o
  -1   5   5        0.51       -1.20      1.56 o
   0   5   5      142.50      140.01      4.66 o
   1   5   5       64.96       75.67      3.16 o
   2   5   5       65.58       49.83      2.97 o
   3   5   5      115.38      110.97      5.78 o
   4   5   5      146.49      157.98      6.73 o
   5   5   5       71.48       73.05      3.53 o
   6   5   5       93.05       98.07      4.77 o
   7   5   5       16.55       21.87      3.66 o
   8   5   5       15.67       22.15      8.79 o
   9   5   5       11.91       14.14      6.07 o
  10   5   5       57.33       48.75      8.27 o
  11   5   5        0.55        4.32      5.81 o
 -11   6   5        2.27        2.14      5.80 o
 -10   6   5        7.76       14.15      5.79 o
  -9   6   5      209.10      227.35     11.20 o
  -8   6   5      138.42      145.60      9.09 o
  -7   6   5        7.80        5.06      3.49 o
  -6   6   5       27.64       28.07      4.50 o
  -5   6   5       52.51       45.16      4.02 o
  -4   6   5        6.88        5.74      2.61 o
  -3   6   5      487.24      493.66      8.51 o
  -2   6   5       27.68       29.83      2.92 o
  -1   6   5       25.36       28.01      2.16 o
   0   6   5      199.63      197.72      5.35 o
   1   6   5       34.40       27.93      2.87 o
   2   6   5       11.47       15.25      3.56 o
   3   6   5       18.02       19.58      3.18 o
   4   6   5      135.21      138.99      6.04 o
   5   6   5       72.39       66.42      6.75 o
   6   6   5       49.38       32.24      5.87 o
   7   6   5       41.03       46.82      7.09 o
   8   6   5       89.49       98.03     11.30 o
   9   6   5       10.86        1.51      9.24 o
  10   6   5        3.94        9.27      6.09 o
 -10   7   5       13.87       17.61      6.08 o
  -9   7   5        7.69       10.62      5.32 o
  -8   7   5        5.89       11.85      5.40 o
  -7   7   5        1.06        1.30      3.65 o
  -6   7   5       55.56       60.43      5.59 o
  -5   7   5       71.16       74.84      6.67 o
  -4   7   5        7.18        4.82      2.82 o
  -3   7   5       16.43       21.08      2.76 o
  -2   7   5       12.18        8.98      2.67 o
  -1   7   5      122.13      117.22      3.70 o
   0   7   5        6.75        0.81      2.45 o
   1   7   5        7.05        9.36      2.69 o
   2   7   5       26.64       28.53      3.31 o
   3   7   5        0.27       -0.47      2.85 o
   4   7   5       27.72       23.18      3.52 o
   5   7   5       47.69       50.94      4.23 o
   6   7   5       72.27       81.17      6.11 o
   7   7   5       75.78       93.38     11.45 o
   8   7   5        6.21        7.00      8.07 o
   9   7   5        8.92       14.34      7.93 o
  10   7   5        6.91       -4.37      8.50 o
  -9   8   5        7.39        4.55      5.92 o
  -8   8   5       43.08       60.36      8.25 o
  -7   8   5        0.96       -1.32      5.33 o
  -6   8   5       11.17        5.60      5.46 o
  -5   8   5       67.88       74.17      5.71 o
  -4   8   5      221.02      226.29      9.80 o
  -3   8   5        0.09        0.63      2.85 o
  -2   8   5       28.70       34.02      3.54 o
  -1   8   5       38.88       43.67      3.66 o
   0   8   5        0.15        1.28      2.63 o
   1   8   5       65.34       61.87      3.98 o
   2   8   5      186.61      205.82      7.48 o
   3   8   5        1.42        0.23      3.14 o
   4   8   5        1.52        6.64      3.41 o
   5   8   5       30.65       44.93      4.50 o
   6   8   5        0.64       10.40      5.35 o
   7   8   5        3.80        1.98      4.97 o
   8   8   5       30.94       31.93      7.19 o
   9   8   5        0.96       -2.99     12.54 o
  -8   9   5        0.27        4.81      6.14 o
  -7   9   5        6.23        6.34      5.63 o
  -6   9   5        8.97       12.20      8.41 o
  -5   9   5       10.06        7.50      8.50 o
  -4   9   5       12.63       -2.63      6.52 o
  -3   9   5        1.69       -2.62      6.40 o
  -2   9   5        1.05        1.07      4.60 o
  -1   9   5       18.34       12.24      3.68 o
   0   9   5        0.01       -4.01      4.01 o
   1   9   5       11.08        6.20      3.86 o
   2   9   5       71.01       67.85      5.67 o
   3   9   5       59.40       57.09      5.49 o
   4   9   5       14.13       17.26      4.92 o
   5   9   5       18.37       20.71      5.08 o
   6   9   5        5.32       -0.20      4.96 o
   7   9   5       25.14       31.82      5.97 o
   8   9   5        0.83        7.57      9.15 o
  -7  10   5        0.14       -7.14      8.91 o
  -6  10   5       18.43       21.99     10.64 o
  -5  10   5        0.00        3.19      6.95 o
  -4  10   5       30.06       33.39     10.16 o
  -3  10   5        0.57        3.18      5.03 o
  -2  10   5       72.23       72.73      7.07 o
  -1  10   5       14.69       23.90      5.75 o
   0  10   5       88.20      100.56      6.62 o
   1  10   5        7.02        9.42      3.90 o
   2  10   5        2.08        3.48      4.77 o
   3  10   5       48.71       54.37      6.58 o
   4  10   5        1.87        2.59      5.01 o
   5  10   5        0.04        0.21      5.04 o
   6  10   5        0.15        4.74      5.30 o
   7  10   5        2.52        7.47      6.02 o
  -6  11   5        7.86       20.44      7.69 o
  -5  11   5        6.70       16.39      7.69 o
  -4  11   5        0.03       -2.09      5.51 o
  -3  11   5       54.97       44.07      6.64 o
  -2  11   5        5.59        5.41      5.36 o
  -1  11   5        4.84        4.11      5.02 o
   0  11   5        0.21        2.14      5.44 o
   1  11   5       27.87       25.60      5.72 o
   2  11   5       11.51       18.41      6.24 o
   3  11   5        9.27        8.58      5.10 o
   4  11   5       15.23        8.98      5.46 o
   5  11   5        0.50        5.74      5.70 o
  -3  12   5        2.83        2.41      5.81 o
  -2  12   5        1.70        7.83      5.22 o
  -1  12   5        5.37       19.93      7.30 o
   0  12   5        3.79       -6.62      6.62 o
   1  12   5        2.60       -0.21      5.76 o
   2  12   5        4.26        6.32      7.62 o
  -4 -13   6       18.92       30.50      8.50 o
  -3 -13   6        4.72        1.51      6.33 o
  -2 -13   6       24.65       29.48      6.94 o
  -1 -13   6        1.76        0.26      8.88 o
   0 -13   6       32.27       42.15      9.55 o
   1 -13   6        3.65        2.50      6.71 o
   2 -13   6        0.44        1.71      6.48 o
   3 -13   6       20.51       21.91      7.31 o
   4 -13   6        1.37        6.07      5.81 o
  -6 -12   6       54.70       64.14      6.99 o
  -5 -12   6        3.43        5.68      5.27 o
  -4 -12   6       13.63       15.89      6.48 o
  -3 -12   6        6.26        5.80      6.15 o
  -2 -12   6        8.97       10.61      6.67 o
  -1 -12   6       10.62       15.97      6.49 o
   0 -12   6        0.29       -0.31      6.00 o
   1 -12   6       12.58       17.92      7.06 o
   2 -12   6       10.71        7.30      6.50 o
   3 -12   6        3.45        9.09      5.72 o
   4 -12   6       14.33       11.72      5.94 o
   5 -12   6       20.61       19.21      9.04 o
   6 -12   6       29.61       19.66      9.34 o
  -8 -11   6        2.12        5.89      5.48 o
  -7 -11   6        1.39        8.71      5.11 o
  -6 -11   6       13.71        7.04      4.82 o
  -5 -11   6        0.13        5.95      5.16 o
  -4 -11   6        0.93       -0.64      4.76 o
  -3 -11   6        2.80        2.96      5.86 o
  -2 -11   6       20.96       21.94      6.60 o
  -1 -11   6       13.20       13.69      6.81 o
   0 -11   6      111.57      108.49      9.35 o
   1 -11   6       20.64       15.16      4.09 o
   2 -11   6       16.86       19.09      6.13 o
   3 -11   6        0.04       -1.96      7.78 o
   4 -11   6        6.79        0.00      5.58 o
   5 -11   6       21.04       26.04      6.87 o
   6 -11   6        7.57        4.92      8.64 o
   7 -11   6       10.14       11.18      8.90 o
  -9 -10   6       61.86       76.94      8.23 o
  -8 -10   6       33.38       28.77      5.51 o
  -7 -10   6       33.99       39.27      5.25 o
  -6 -10   6        1.79        2.01      4.67 o
  -5 -10   6       91.78       96.04      7.12 o
  -4 -10   6      102.63      104.55      7.20 o
  -3 -10   6       87.87       82.69      8.69 o
  -2 -10   6       32.87       31.16      8.01 o
  -1 -10   6       11.79        8.33      6.40 o
   0 -10   6       14.60       13.62      4.84 o
   1 -10   6        0.02        1.61      3.75 o
   2 -10   6        9.28        7.33      4.89 o
   3 -10   6       37.09       52.51      6.95 o
   4 -10   6       24.72       20.44      4.42 o
   5 -10   6      138.84      135.44      8.78 o
   6 -10   6        3.79        7.07      5.53 o
   7 -10   6       27.37       19.96      6.85 o
   8 -10   6       13.35        8.91      7.02 o
 -10  -9   6       22.82       20.61      5.32 o
  -9  -9   6       27.38       32.25      4.95 o
  -8  -9   6        4.92        4.64      4.61 o
  -7  -9   6        6.23       12.08      3.93 o
  -6  -9   6      183.67      204.21      9.06 o
  -5  -9   6       71.12       69.05      7.94 o
  -4  -9   6        5.63        4.03      3.18 o
  -3  -9   6        9.37       10.92      3.20 o
  -2  -9   6        0.20        1.05      2.85 o
  -1  -9   6       57.70       60.03      3.47 o
   0  -9   6       76.52       71.11      3.72 o
   1  -9   6        4.06        1.34      1.61 o
   2  -9   6        4.02        3.29      2.36 o
   3  -9   6       18.71       21.93      3.48 o
   4  -9   6        3.69        0.79      4.07 o
   5  -9   6        0.06        0.47      4.06 o
   6  -9   6      168.22      162.04     10.41 o
   7  -9   6        3.24        2.08      5.75 o
   8  -9   6        0.03        4.05      6.33 o
   9  -9   6        5.07        9.46      8.25 o
 -10  -8   6       23.26       19.86      5.82 o
  -9  -8   6       40.77       41.10     10.80 o
  -8  -8   6        2.66        9.77      4.51 o
  -7  -8   6      244.31      246.93     19.06 o
  -6  -8   6      157.62      177.34      7.24 o
  -5  -8   6       70.02       81.66      6.18 o
  -4  -8   6      216.49      193.07      9.05 o
  -3  -8   6        2.18        2.71      2.01 o
  -2  -8   6       38.53       34.61      4.81 o
  -1  -8   6        2.78        1.14      1.96 o
   0  -8   6       37.28       44.25      3.58 o
   1  -8   6       28.38       34.53      2.61 o
   2  -8   6       40.96       37.54      2.66 o
   3  -8   6       10.15        6.30      2.88 o
   4  -8   6       14.29        9.13      3.25 o
   5  -8   6        6.39        8.52      3.39 o
   6  -8   6       13.33       11.64      6.40 o
   7  -8   6       23.64       21.07      5.10 o
   8  -8   6        2.67       -0.09      6.72 o
   9  -8   6       12.08       11.95      6.89 o
  10  -8   6       15.82       19.15      6.42 o
 -11  -7   6        0.15       -4.30      5.84 o
 -10  -7   6       17.84       13.38      5.00 o
  -9  -7   6       11.52       11.72      4.38 o
  -8  -7   6        3.94       -0.02      3.66 o
  -7  -7   6        7.59       10.53      3.52 o
  -6  -7   6        6.55        7.10      3.58 o
  -5  -7   6       24.60       17.80      1.93 o
  -4  -7   6      107.78      123.62      4.11 o
  -3  -7   6      219.45      216.26      5.29 o
  -2  -7   6       12.32       18.08      2.69 o
  -1  -7   6       47.32       40.98      2.36 o
   0  -7   6      328.08      376.56      8.05 o
   1  -7   6        0.01        0.47      2.00 o
   2  -7   6       11.12       10.45      2.09 o
   3  -7   6       73.99       63.78      3.99 o
   4  -7   6        0.86        1.18      2.53 o
   5  -7   6       34.06       37.38      3.23 o
   6  -7   6        0.16       -0.89      2.93 o
   7  -7   6       59.23       77.76      8.36 o
   8  -7   6        0.35       -1.66      6.54 o
   9  -7   6        2.84       -2.63      8.48 o
  10  -7   6        4.92        6.85      6.18 o
  11  -7   6        3.96        0.45      6.07 o
 -11  -6   6       33.34       17.94      9.08 o
 -10  -6   6        2.69        0.45      4.53 o
  -9  -6   6       41.12       37.22      5.74 o
  -8  -6   6      161.45      148.88      7.81 o
  -7  -6   6        3.22        6.88      2.93 o
  -6  -6   6       26.43       28.67      2.32 o
  -5  -6   6       54.12       61.85      3.12 o
  -4  -6   6      143.99      150.39      4.47 o
  -3  -6   6      109.15      130.50      5.17 o
  -2  -6   6       71.25       81.81      4.08 o
  -1  -6   6       41.88       44.74      2.31 o
   0  -6   6      231.58      315.35     11.22 o
   1  -6   6       76.98       78.36      3.11 o
   2  -6   6       21.10       11.93      2.58 o
   3  -6   6       77.99       78.28      3.70 o
   4  -6   6       31.62       39.67      3.09 o
   5  -6   6       31.24       37.97      2.94 o
   6  -6   6      156.57      157.36      9.45 o
   7  -6   6       33.60       44.03      5.00 o
   8  -6   6       97.83      107.79      7.63 o
   9  -6   6        1.68       -1.03      6.06 o
  10  -6   6        3.24        9.03      6.06 o
  11  -6   6        4.71        3.33      6.37 o
 -12  -5   6        6.42        9.47      5.87 o
 -11  -5   6       13.79       15.97      5.53 o
 -10  -5   6        0.95       -2.43      3.58 o
  -9  -5   6        2.72        3.65      3.91 o
  -8  -5   6       88.59       89.26      4.58 o
  -7  -5   6        0.62        1.69      2.39 o
  -6  -5   6       65.04       58.83      3.49 o
  -5  -5   6       45.51       50.03      2.67 o
  -4  -5   6      125.01      138.02      4.06 o
  -3  -5   6       25.37       22.99      1.84 o
  -2  -5   6      195.66      206.78      7.78 o
  -1  -5   6      313.96      393.04     12.97 o
   0  -5   6      354.77      407.02     14.53 o
   1  -5   6       27.65       24.75      2.85 o
   2  -5   6      591.02      543.67      8.43 o
   3  -5   6        0.06        0.51      2.26 o
   4  -5   6      112.66      114.72      4.56 o
   5  -5   6       86.46       94.26      5.19 o
   6  -5   6        0.95       -0.21      1.32 o
   7  -5   6      109.77      100.88      5.93 o
   8  -5   6       79.10       86.61      6.35 o
   9  -5   6        2.39        4.62      6.10 o
  10  -5   6       13.14       18.96      5.60 o
  11  -5   6        8.99        6.66      6.03 o
 -12  -4   6        1.99        5.24      4.58 o
 -11  -4   6        4.01       11.67      5.26 o
 -10  -4   6       59.12       73.23      6.69 o
  -9  -4   6      126.64      114.00      6.44 o
  -8  -4   6       23.49       26.07      3.31 o
  -7  -4   6       20.42       18.43      2.96 o
  -6  -4   6       52.31       52.99      3.20 o
  -5  -4   6      106.30       93.76      7.07 o
  -4  -4   6      158.52      160.76      4.74 o
  -3  -4   6      519.36      565.13      6.91 o
  -2  -4   6       72.52       91.51      2.74 o
  -1  -4   6      144.33      163.72      6.39 o
   0  -4   6       83.30       65.97      2.73 o
   1  -4   6       23.96       34.21      5.30 o
   2  -4   6      276.26      380.95     12.93 o
   3  -4   6      437.95      501.76      9.29 o
   4  -4   6      302.47      352.18      6.38 o
   5  -4   6      707.20      710.97     10.60 o
   6  -4   6       83.82       86.35      2.59 o
   7  -4   6       15.21       17.49      3.94 o
   8  -4   6       25.51       30.50      4.44 o
   9  -4   6        2.74       -0.80      5.12 o
  10  -4   6       18.82       27.46      5.79 o
  11  -4   6       37.29       36.34      6.72 o
  12  -4   6       20.94       17.46      6.29 o
 -12  -3   6        0.35        1.44      6.19 o
 -11  -3   6       17.52       14.28      5.28 o
 -10  -3   6       29.55       30.04      5.86 o
  -9  -3   6       43.34       50.05      4.91 o
  -8  -3   6       91.97       87.94      5.40 o
  -7  -3   6       10.94        8.51      2.83 o
  -6  -3   6      101.35      121.94      5.35 o
  -5  -3   6       57.69       54.01      3.19 o
  -4  -3   6      327.40      322.58      8.31 o
  -3  -3   6       58.23       63.96      2.65 o
  -2  -3   6      274.36      282.61      4.89 o
  -1  -3   6      209.35      225.78      5.94 o
   0  -3   6      170.05      159.68      5.76 o
   1  -3   6     1165.90     1157.57     21.37 o
   2  -3   6      586.26      644.40      9.54 o
   3  -3   6       85.42       98.77      4.21 o
   4  -3   6       42.80       44.69      3.31 o
   5  -3   6      536.24      511.55      7.54 o
   6  -3   6      107.01      112.13      3.69 o
   7  -3   6       24.11       30.46      4.07 o
   8  -3   6       18.73       18.97      4.05 o
   9  -3   6        4.20        4.80      3.74 o
  10  -3   6        0.10       -4.03      5.69 o
  11  -3   6       59.12       61.17      8.15 o
  12  -3   6        4.60        3.03      6.37 o
 -12  -2   6        0.44       -1.61      8.16 o
 -11  -2   6       38.18       36.74      4.89 o
 -10  -2   6        1.99        7.09      4.08 o
  -9  -2   6        5.18        6.24      3.73 o
  -8  -2   6      333.17      338.56      9.49 o
  -7  -2   6       12.45       11.18      3.66 o
  -6  -2   6       39.88       30.39      3.88 o
  -5  -2   6      225.89      214.64     15.38 o
  -4  -2   6      428.65      441.23     10.05 o
  -3  -2   6       76.90       69.47      2.74 o
  -2  -2   6      512.80      567.88      8.86 o
  -1  -2   6      127.93      120.61      2.99 o
   0  -2   6      483.05      514.71     49.26 o
   1  -2   6     1096.21     1070.99     40.38 o
   2  -2   6        9.21       16.73      2.19 o
   3  -2   6      839.74      780.03      8.33 o
   4  -2   6        5.02        9.89      2.06 o
   5  -2   6       37.85       46.32      2.75 o
   6  -2   6        3.04        2.10      1.98 o
   7  -2   6       21.72       15.66      2.74 o
   8  -2   6       22.65       22.46      3.95 o
   9  -2   6       93.59       87.03      5.18 o
  10  -2   6        9.81       16.78      6.11 o
  11  -2   6       68.92       66.01      7.55 o
  12  -2   6        9.61       27.50      8.22 o
 -12  -1   6       10.93       12.59      5.31 o
 -11  -1   6        1.78        2.24      4.23 o
 -10  -1   6       14.45       13.72      4.03 o
  -9  -1   6       73.80       78.97      5.63 o
  -8  -1   6        9.58        8.79      3.37 o
  -7  -1   6      135.73      122.36      4.74 o
  -6  -1   6       21.09       17.48      3.19 o
  -5  -1   6      943.16      941.30     11.04 o
  -4  -1   6      257.01      254.00      6.50 o
  -3  -1   6      373.22      457.63     13.33 o
  -2  -1   6     1593.40     1526.70     17.75 o
  -1  -1   6     1364.13     1484.61      8.82 o
   0  -1   6       42.03       48.53      1.74 o
   1  -1   6      409.28      461.86      9.08 o
   2  -1   6      166.67      150.10      3.83 o
   3  -1   6      569.02      572.04     10.70 o
   4  -1   6       40.34       38.95      2.83 o
   5  -1   6        0.12       -1.38      1.38 o
   6  -1   6        2.46        0.27      2.59 o
   7  -1   6        8.22        8.50      3.67 o
   8  -1   6       11.63       15.54      3.42 o
   9  -1   6       18.61       18.53      3.92 o
  10  -1   6       93.27       84.51      7.78 o
  11  -1   6        0.27        0.50      5.20 o
  12  -1   6        0.04        1.58      5.68 o
 -12   0   6        0.52        7.22      5.36 o
 -11   0   6        8.30       -1.12      4.93 o
 -10   0   6       19.35       11.62      3.96 o
  -9   0   6        2.29        4.32      3.95 o
  -8   0   6      124.81      104.89      4.43 o
  -7   0   6      432.95      408.43      7.47 o
  -6   0   6       73.35       86.26      4.70 o
  -5   0   6      179.44      166.04      7.21 o
  -4   0   6      173.95      180.91      6.72 o
  -3   0   6       64.91       71.65      2.99 o
  -2   0   6     3532.73     3568.42     43.22 o
  -1   0   6       12.28       17.48      1.84 o
   0   0   6       16.70       31.45      2.03 o
   1   0   6        6.88        5.99      0.82 o
   2   0   6     1875.45     1934.54     35.07 o
   3   0   6      384.00      363.09     14.37 o
   4   0   6      137.81      162.04      4.98 o
   5   0   6        1.75        2.79      1.55 o
   6   0   6       37.53       34.54      2.43 o
   7   0   6       14.36       10.23      3.79 o
   8   0   6       50.54       51.87      4.52 o
   9   0   6       28.04       28.50      4.05 o
  10   0   6        7.41        8.59      4.06 o
  11   0   6        4.52       -3.00      5.18 o
  12   0   6        5.58        4.74      5.29 o
 -12   1   6       11.41       12.33      5.86 o
 -11   1   6        0.12        1.52      5.00 o
 -10   1   6        0.57       -2.30      3.97 o
  -9   1   6       58.89       49.94      5.12 o
  -8   1   6      246.61      253.32      8.50 o
  -7   1   6      106.86      113.61      4.51 o
  -6   1   6      614.57      580.29     27.58 o
  -5   1   6     1806.05     1788.64     16.62 o
  -4   1   6      230.34      219.24      8.18 o
  -3   1   6      533.51      546.68     15.73 o
  -2   1   6     3503.56     3505.73     21.20 o
  -1   1   6       24.78       25.54      1.89 o
   0   1   6      359.22      370.44      5.39 o
   1   1   6        0.73        0.66      0.80 o
   2   1   6      221.26      231.50      4.58 o
   3   1   6       93.11       95.48      4.21 o
   4   1   6       57.44       64.67      2.74 o
   5   1   6        3.10        1.21      1.29 o
   6   1   6        0.01        0.62      1.75 o
   7   1   6       24.50       19.95      3.27 o
   8   1   6       15.86       12.82      3.88 o
   9   1   6        0.37       -0.34      3.85 o
  10   1   6       21.53       19.84      4.25 o
  11   1   6        7.57        3.81      4.99 o
  12   1   6        1.04        2.47      5.06 o
 -12   2   6        9.74       20.91      6.19 o
 -11   2   6       22.85       19.04      6.32 o
 -10   2   6       43.87       41.43      6.17 o
  -9   2   6       18.33       19.89      4.25 o
  -8   2   6       61.13       74.89      7.59 o
  -7   2   6      356.43      360.03      7.25 o
  -6   2   6       18.11       21.25      4.01 o
  -5   2   6       73.88       72.95      6.61 o
  -4   2   6       24.42       17.80      3.43 o
  -3   2   6      643.46      586.10     21.22 o
  -2   2   6      516.50      552.55      7.04 o
  -1   2   6       90.35      106.70      2.42 o
   0   2   6      369.92      360.42      9.01 o
   1   2   6        1.80        1.26      0.91 o
   2   2   6      276.51      296.51      6.17 o
   3   2   6       17.75        8.86      2.31 o
   4   2   6        6.46       10.15      2.75 o
   5   2   6      167.36      152.18      5.48 o
   6   2   6       66.39       68.53      4.31 o
   7   2   6        1.19        2.49      2.47 o
   8   2   6      183.83      170.07      6.60 o
   9   2   6        0.49        1.34      3.67 o
  10   2   6        7.09        7.07      3.89 o
  11   2   6       19.64       22.09      4.90 o
  12   2   6        6.73        7.25      7.13 o
 -12   3   6        9.85       18.24      6.22 o
 -11   3   6        1.11        1.64      5.45 o
 -10   3   6       11.31        9.99      5.23 o
  -9   3   6       49.62       52.50      5.27 o
  -8   3   6       90.26       88.77      7.25 o
  -7   3   6       22.58       24.19      2.54 o
  -6   3   6      142.29      155.66      4.76 o
  -5   3   6      280.97      267.97      7.72 o
  -4   3   6      433.79      413.91      9.63 o
  -3   3   6       17.90       22.99      2.66 o
  -2   3   6      657.63      681.08     11.18 o
  -1   3   6      574.32      594.05      5.43 o
   0   3   6       66.16       67.33      2.03 o
   1   3   6      512.00      421.16      7.61 o
   2   3   6        1.29        0.63      1.04 o
   3   3   6      125.85      148.37      3.71 o
   4   3   6       48.55       41.72      2.88 o
   5   3   6       70.41       60.17      3.02 o
   6   3   6        4.37        6.04      2.39 o
   7   3   6       16.35       16.32      3.55 o
   8   3   6       29.12       25.46      4.40 o
   9   3   6        5.35       10.17      3.85 o
  10   3   6        8.66       11.68      6.15 o
  11   3   6        6.16        3.73     10.22 o
 -11   4   6        7.38        6.59      5.91 o
 -10   4   6      114.70      134.22      9.25 o
  -9   4   6      147.80      161.85      9.73 o
  -8   4   6       70.02       65.43      5.97 o
  -7   4   6       86.64      101.31      6.89 o
  -6   4   6      105.95      111.89      4.72 o
  -5   4   6       36.02       41.42      4.55 o
  -4   4   6       75.17       76.69      3.50 o
  -3   4   6     1225.50     1210.03     12.59 o
  -2   4   6      159.19      144.44     14.30 o
  -1   4   6        9.23        6.05      1.39 o
   0   4   6       34.98       35.36      1.94 o
   1   4   6       50.85       50.94      4.14 o
   2   4   6      278.45      271.92      5.57 o
   3   4   6      101.68      111.97      4.04 o
   4   4   6        1.03        0.28      1.57 o
   5   4   6      111.37      113.47      7.23 o
   6   4   6       41.72       44.52      4.29 o
   7   4   6       56.54       59.48      5.39 o
   8   4   6       16.72       21.06      3.95 o
   9   4   6        5.79        6.49      5.43 o
  10   4   6        1.65        2.80      6.40 o
  11   4   6       41.95       47.31     11.08 o
 -11   5   6        8.25       10.19      6.51 o
 -10   5   6       75.30       99.72     10.27 o
  -9   5   6       22.81       21.17      5.67 o
  -8   5   6       26.03       32.42      4.57 o
  -7   5   6        2.68        2.44      3.76 o
  -6   5   6      405.62      401.60     17.64 o
  -5   5   6      148.13      142.45      8.68 o
  -4   5   6        2.10        1.28      2.59 o
  -3   5   6       20.73       23.35      2.94 o
  -2   5   6        5.69        5.41      1.74 o
  -1   5   6       59.61       58.24      3.47 o
   0   5   6      211.11      195.09      4.62 o
   1   5   6      152.57      129.14      4.03 o
   2   5   6       41.49       41.30      2.89 o
   3   5   6       16.50       20.23      3.34 o
   4   5   6      142.50      153.23      5.91 o
   5   5   6       24.12       19.67      3.01 o
   6   5   6        1.87       -0.45      5.40 o
   7   5   6        0.19       -0.86      5.87 o
   8   5   6        0.24       -0.21      4.85 o
   9   5   6        3.53       15.38     14.69 o
  10   5   6        3.28        3.03      6.40 o
 -10   6   6       11.44       12.00      6.25 o
  -9   6   6        4.81        3.95      5.31 o
  -8   6   6       28.57       33.89      6.18 o
  -7   6   6      104.72      119.06      7.19 o
  -6   6   6      250.49      248.69      9.39 o
  -5   6   6      121.33      110.45      5.16 o
  -4   6   6      118.99      129.43      5.99 o
  -3   6   6       32.52       29.60      3.13 o
  -2   6   6       14.12       14.09      2.59 o
  -1   6   6       75.03       67.63      2.93 o
   0   6   6        0.01        3.00      2.35 o
   1   6   6       37.91       33.93      3.17 o
   2   6   6       10.85       17.69      3.06 o
   3   6   6        2.98       14.12      3.17 o
   4   6   6        7.30        9.08      3.29 o
   5   6   6        1.66        8.41      3.90 o
   6   6   6       86.29       78.77      7.93 o
   7   6   6        2.29        2.42      5.63 o
   8   6   6        4.80        5.91      5.84 o
   9   6   6       22.61        8.87      8.14 o
  10   6   6       23.49       17.61      7.68 o
 -10   7   6       26.28       35.70      6.79 o
  -9   7   6       40.55       36.79      7.99 o
  -8   7   6       48.97       45.42      9.12 o
  -7   7   6       59.99       47.26      8.23 o
  -6   7   6        2.92        6.83      3.85 o
  -5   7   6       27.41       23.90      3.52 o
  -4   7   6        0.21        0.45      2.71 o
  -3   7   6        0.21       -1.61      2.74 o
  -2   7   6      419.81      440.17      8.16 o
  -1   7   6       16.41       16.75      2.95 o
   0   7   6        0.17        0.95      2.69 o
   1   7   6      163.07      147.36      5.35 o
   2   7   6       74.14       78.11      4.46 o
   3   7   6      172.30      198.51      7.00 o
   4   7   6        0.03        1.22      3.28 o
   5   7   6       17.51       20.33      3.98 o
   6   7   6        0.07        1.81      4.26 o
   7   7   6        3.01        6.42      5.92 o
   8   7   6       16.78       31.69      8.75 o
   9   7   6        4.70        8.47      8.18 o
  -9   8   6        4.29       11.60      7.29 o
  -8   8   6        7.05        6.11      6.38 o
  -7   8   6        1.00       -3.22      6.21 o
  -6   8   6        1.12        4.56      4.90 o
  -5   8   6       19.73       22.07      4.55 o
  -4   8   6       91.20       84.78      6.60 o
  -3   8   6        4.06        2.24      3.63 o
  -2   8   6        4.04        7.25      3.38 o
  -1   8   6       74.95      104.04      8.71 o
   0   8   6        7.03        6.40      2.84 o
   1   8   6      119.05      117.80      5.68 o
   2   8   6       78.88       84.55      7.45 o
   3   8   6        1.10        1.42      3.39 o
   4   8   6        0.56       -1.48      3.78 o
   5   8   6      145.04      144.91      8.86 o
   6   8   6        5.50        9.95      4.11 o
   7   8   6       22.43       26.01      5.60 o
   8   8   6        2.06       -3.06      6.44 o
  -8   9   6        4.49       -2.42     10.01 o
  -7   9   6        7.66       10.48     10.40 o
  -6   9   6        0.21       -0.43      7.50 o
  -5   9   6        0.29        2.62      7.15 o
  -4   9   6       10.19        5.13      6.39 o
  -3   9   6        4.92        1.28      4.78 o
  -2   9   6      174.64      184.03     10.01 o
  -1   9   6      163.68      145.45      7.53 o
   0   9   6        9.11       13.79      4.41 o
   1   9   6        0.16       -1.63      3.92 o
   2   9   6       11.87        5.64      4.13 o
   3   9   6        4.58        2.53      4.36 o
   4   9   6       24.86       18.72      5.16 o
   5   9   6        0.37        3.71      4.64 o
   6   9   6        2.98        6.39      4.74 o
   7   9   6        1.71        0.45      5.50 o
  -7  10   6        0.27        4.02      9.86 o
  -6  10   6        0.13        4.24      8.96 o
  -5  10   6        0.30        2.67      7.79 o
  -4  10   6       14.79        4.38      7.11 o
  -3  10   6       73.45       72.04      6.97 o
  -2  10   6        0.49        2.51      5.19 o
  -1  10   6      100.78      113.68      9.66 o
   0  10   6       48.91       45.28      5.77 o
   1  10   6        2.00        0.42      4.45 o
   2  10   6        4.84        3.14      4.54 o
   3  10   6       39.43       38.97      6.03 o
   4  10   6        2.31        3.63      4.80 o
   5  10   6        1.46        3.72      4.58 o
   6  10   6        7.06        6.57      5.32 o
  -5  11   6        2.12        5.89      7.99 o
  -4  11   6        4.13        7.44      5.22 o
  -3  11   6        1.66        2.24      5.24 o
  -2  11   6       12.11       13.91      5.33 o
  -1  11   6        0.16       -0.43      5.01 o
   0  11   6        1.85        0.72      5.38 o
   1  11   6        4.22        2.98      5.52 o
   2  11   6        0.17       -2.95      5.58 o
   3  11   6        2.00        4.21      5.44 o
   4  11   6       22.68       22.96      6.27 o
  -4 -13   7        9.89       16.89      7.03 o
  -3 -13   7        3.27       11.93      8.05 o
  -2 -13   7        0.05        2.10      7.18 o
  -1 -13   7        4.71        1.93      6.48 o
   0 -13   7        3.88       -2.09      7.07 o
   1 -13   7       23.03       29.30      7.02 o
   2 -13   7        0.45       -1.76      6.35 o
   3 -13   7        3.19        5.86      9.10 o
   4 -13   7        1.64       20.46     40.10 o
  -6 -12   7        0.45        4.80      5.08 o
  -5 -12   7       19.17       20.05      5.68 o
  -4 -12   7        5.85        8.53      6.27 o
  -3 -12   7        9.18        5.79      5.94 o
  -2 -12   7        3.06       -2.40      6.63 o
  -1 -12   7        4.08        4.50      6.96 o
   0 -12   7       14.80        9.83      7.05 o
   1 -12   7        7.56        9.08      6.27 o
   2 -12   7        0.55        3.21      5.80 o
   3 -12   7        2.00        5.80      5.16 o
   4 -12   7        1.59        0.54      5.26 o
   5 -12   7        7.89       17.35     13.69 o
   6 -12   7        5.30        4.33      8.85 o
  -7 -11   7       14.71       16.50      5.23 o
  -6 -11   7        2.32        1.95      5.34 o
  -5 -11   7        5.55       10.27      4.83 o
  -4 -11   7        6.38        9.30      6.18 o
  -3 -11   7        2.62       -5.03      6.79 o
  -2 -11   7       45.79       36.85      7.98 o
  -1 -11   7       30.35       29.07      7.40 o
   0 -11   7       11.67       10.24      6.61 o
   1 -11   7        4.74        2.32      4.09 o
   2 -11   7        4.71        1.72      4.18 o
   3 -11   7        5.29        2.61      5.20 o
   4 -11   7       20.20       20.96      6.11 o
   5 -11   7       28.54       13.69      8.09 o
   6 -11   7        2.20        3.98      8.18 o
   7 -11   7        0.11        7.02      8.84 o
  -8 -10   7        8.46        8.30      5.12 o
  -7 -10   7       21.15       28.25      5.45 o
  -6 -10   7       10.18       11.70      5.10 o
  -5 -10   7       27.83       26.48      5.18 o
  -4 -10   7        4.58        7.84      4.56 o
  -3 -10   7        0.00       -3.05      6.16 o
  -2 -10   7       49.72       56.21      7.43 o
  -1 -10   7        2.48        0.85      5.65 o
   0 -10   7        5.08        6.46      3.52 o
   1 -10   7       18.93       19.53      4.20 o
   2 -10   7       15.06       12.82      5.49 o
   3 -10   7       44.01       35.95      6.48 o
   4 -10   7        1.48        1.32      5.34 o
   5 -10   7       33.76       35.13      6.24 o
   6 -10   7        9.86       11.39      5.70 o
   7 -10   7       47.05       51.21      7.75 o
   8 -10   7        3.44       -2.77      6.26 o
  -9  -9   7       53.91       51.08      8.75 o
  -8  -9   7        0.00        3.86      3.86 o
  -7  -9   7        0.01        0.59      3.67 o
  -6  -9   7       15.77       13.94      4.75 o
  -5  -9   7       34.49       36.51      5.44 o
  -4  -9   7      372.68      350.55     12.10 o
  -3  -9   7      290.29      281.15      9.24 o
  -2  -9   7      269.63      250.46      8.28 o
  -1  -9   7        9.64        5.83      2.49 o
   0  -9   7       28.73       34.35      3.21 o
   1  -9   7       21.93       28.57      3.31 o
   2  -9   7        5.51        3.89      2.36 o
   3  -9   7       17.69       11.95      2.87 o
   4  -9   7       28.45       40.28      3.66 o
   5  -9   7        0.28        0.81      3.49 o
   6  -9   7        6.98        8.34      5.63 o
   7  -9   7        0.84        0.11      5.23 o
   8  -9   7        0.44        4.24      6.33 o
   9  -9   7       10.52        9.87      7.14 o
 -10  -8   7        2.85        2.20      6.57 o
  -9  -8   7       10.25       10.57      4.69 o
  -8  -8   7        6.14       12.27      4.60 o
  -7  -8   7       64.08       66.11      6.01 o
  -6  -8   7       21.26       20.27      4.63 o
  -5  -8   7      122.16      126.09      7.05 o
  -4  -8   7      113.91      113.45      5.49 o
  -3  -8   7       10.08        2.58      3.90 o
  -2  -8   7       52.63       40.68      4.08 o
  -1  -8   7       67.45       76.80      4.47 o
   0  -8   7       10.05       11.89      2.70 o
   1  -8   7        0.00        0.89      1.88 o
   2  -8   7      152.00      142.36      8.14 o
   3  -8   7        6.24       10.69      3.45 o
   4  -8   7       33.22       36.10      3.54 o
   5  -8   7       18.22       15.42      3.88 o
   6  -8   7      188.34      208.39     11.93 o
   7  -8   7        0.03        4.46      4.92 o
   8  -8   7        8.34        8.90      6.32 o
   9  -8   7       17.89       12.05      7.22 o
  10  -8   7        1.00        6.72      6.29 o
 -11  -7   7        0.12       -0.55      5.49 o
 -10  -7   7        0.29        1.05      6.44 o
  -9  -7   7        2.33        2.43      4.63 o
  -8  -7   7        7.00        2.73      3.72 o
  -7  -7   7        0.43        4.19      3.31 o
  -6  -7   7      154.72      160.40      6.45 o
  -5  -7   7       24.42       27.39      3.75 o
  -4  -7   7      125.10      138.72      4.93 o
  -3  -7   7       62.26       47.35      4.47 o
  -2  -7   7       69.66       73.36      4.10 o
  -1  -7   7      159.00      148.19      5.00 o
   0  -7   7        7.26       28.62      2.23 o
   1  -7   7        1.56        3.10      2.17 o
   2  -7   7        1.04        4.87      2.56 o
   3  -7   7        0.70       -1.34      2.60 o
   4  -7   7        5.93        5.43      2.77 o
   5  -7   7        0.37       -0.53      2.57 o
   6  -7   7        0.24        2.64      4.03 o
   7  -7   7       28.06       36.07      4.88 o
   8  -7   7        0.57        4.88      6.48 o
   9  -7   7        8.24        9.52      6.41 o
  10  -7   7        0.13        2.24      5.87 o
 -11  -6   7        2.14        2.76      5.48 o
 -10  -6   7       24.44       16.74      7.73 o
  -9  -6   7      311.14      278.73     12.12 o
  -8  -6   7        7.34       10.32      4.10 o
  -7  -6   7       56.25       55.75      5.01 o
  -6  -6   7       16.15       15.96      3.54 o
  -5  -6   7       53.88       48.22      3.22 o
  -4  -6   7       89.96       93.30      5.13 o
  -3  -6   7       19.57       13.60      5.10 o
  -2  -6   7       26.52       23.76      3.42 o
  -1  -6   7        8.06        6.53      1.69 o
   0  -6   7       25.18       25.20      3.05 o
   1  -6   7        4.84        5.42      2.38 o
   2  -6   7      383.96      435.68      7.56 o
   3  -6   7       35.95       43.66      3.41 o
   4  -6   7       47.58       52.15      4.63 o
   5  -6   7       41.25       41.72      3.10 o
   6  -6   7        4.05        7.11      4.12 o
   7  -6   7        5.65        5.81      4.41 o
   8  -6   7        5.35        2.96      4.36 o
   9  -6   7        0.17       -1.37      6.61 o
  10  -6   7       11.25        5.23      6.21 o
  11  -6   7        1.15       -2.11      6.72 o
 -11  -5   7       55.43       54.91      7.77 o
 -10  -5   7       43.79       36.78      6.18 o
  -9  -5   7       38.01       34.49      4.73 o
  -8  -5   7      102.34       95.62      6.41 o
  -7  -5   7      166.55      159.73      5.81 o
  -6  -5   7      245.69      243.45     10.37 o
  -5  -5   7      103.47      110.91      3.63 o
  -4  -5   7      189.97      224.01      6.26 o
  -3  -5   7      254.14      259.61      9.35 o
  -2  -5   7      224.06      241.22      5.79 o
  -1  -5   7        0.01        0.42      2.99 o
   0  -5   7        8.53        8.09      2.76 o
   1  -5   7       22.81       26.16      3.56 o
   2  -5   7      131.06      130.44      8.68 o
   3  -5   7        1.07       -0.54      2.70 o
   4  -5   7      136.34      134.75      5.89 o
   5  -5   7       15.02       24.43      2.58 o
   6  -5   7       28.07       28.53      3.12 o
   7  -5   7        5.17        1.55      4.11 o
   8  -5   7       22.10       18.32      4.28 o
   9  -5   7        3.79        8.80      6.11 o
  10  -5   7       10.30       11.00      5.74 o
  11  -5   7       35.79       33.20      6.80 o
 -12  -4   7        8.92        9.23      6.65 o
 -11  -4   7        0.94        0.79      5.71 o
 -10  -4   7       63.98       65.61      6.88 o
  -9  -4   7       58.71       63.51      4.20 o
  -8  -4   7       54.85       44.07      3.89 o
  -7  -4   7        2.87        4.51      2.74 o
  -6  -4   7      233.76      225.12     11.00 o
  -5  -4   7      262.58      239.96     12.69 o
  -4  -4   7      229.93      229.36      5.76 o
  -3  -4   7      777.40      722.27     17.78 o
  -2  -4   7       20.09       12.33      1.87 o
  -1  -4   7       77.93       74.66      2.93 o
   0  -4   7      126.21      142.49      6.58 o
   1  -4   7      217.37      262.85      7.82 o
   2  -4   7       28.51       30.71      3.49 o
   3  -4   7       60.20       59.56      4.10 o
   4  -4   7       59.52       54.37      4.04 o
   5  -4   7       35.52       45.57      3.16 o
   6  -4   7       25.97       25.78      2.05 o
   7  -4   7       10.78       10.19      3.91 o
   8  -4   7       52.97       61.79      6.35 o
   9  -4   7        5.78        1.21      4.15 o
  10  -4   7        0.02        1.61      5.68 o
  11  -4   7       29.47       31.07      6.71 o
 -12  -3   7        5.69        2.77      5.46 o
 -11  -3   7        1.70        3.88      5.21 o
 -10  -3   7        7.90        7.78      3.88 o
  -9  -3   7        0.04        3.66      3.05 o
  -8  -3   7      154.40      144.72      7.27 o
  -7  -3   7        5.85        2.21      3.64 o
  -6  -3   7        0.26        0.29      2.49 o
  -5  -3   7       29.08       21.46      2.13 o
  -4  -3   7      293.26      284.82     10.28 o
  -3  -3   7      297.27      312.20      7.36 o
  -2  -3   7        0.70        1.68      1.48 o
  -1  -3   7      192.15      158.55      6.32 o
   0  -3   7      114.88      106.89      5.40 o
   1  -3   7     1098.61     1010.75     13.02 o
   2  -3   7        7.04        8.95      2.80 o
   3  -3   7        0.00        0.27      2.58 o
   4  -3   7       12.10        8.10      2.64 o
   5  -3   7       25.26       18.32      2.61 o
   6  -3   7        0.01        0.46      0.83 o
   7  -3   7       33.98       29.78      3.10 o
   8  -3   7        3.33        7.56      4.11 o
   9  -3   7       12.47       11.16      4.19 o
  10  -3   7        0.71        5.47      5.89 o
  11  -3   7        0.79        3.53      6.17 o
  12  -3   7       16.10       18.96      6.14 o
 -12  -2   7        1.39       -2.43      6.58 o
 -11  -2   7       85.07       88.68      6.24 o
 -10  -2   7        5.57        7.17      4.01 o
  -9  -2   7       24.72       17.42      3.90 o
  -8  -2   7      499.42      533.11     13.29 o
  -7  -2   7      313.73      315.17      9.16 o
  -6  -2   7      144.59      143.52      5.98 o
  -5  -2   7      246.52      244.39      9.93 o
  -4  -2   7      164.43      155.42      4.97 o
  -3  -2   7      768.57      734.48     14.08 o
  -2  -2   7      170.82      175.25     10.94 o
  -1  -2   7      148.49      183.23      4.87 o
   0  -2   7      144.33      157.36      4.87 o
   1  -2   7       11.51       13.23      3.24 o
   2  -2   7       56.49       70.73     10.28 o
   3  -2   7        9.56       11.12      2.42 o
   4  -2   7       19.58       27.87      2.88 o
   5  -2   7       23.83       23.17      4.54 o
   6  -2   7       66.66       54.39      3.23 o
   7  -2   7        0.83        0.77      3.87 o
   8  -2   7      118.47      123.06      6.32 o
   9  -2   7        4.01        1.01      4.02 o
  10  -2   7        4.17        0.28      5.55 o
  11  -2   7        3.04        7.29      5.64 o
  12  -2   7        1.57        2.38      5.99 o
 -12  -1   7        0.04       -3.01      5.04 o
 -11  -1   7        8.29        7.94      4.17 o
 -10  -1   7      100.80       94.92      6.29 o
  -9  -1   7        4.54        8.10      4.04 o
  -8  -1   7      504.64      515.10     15.10 o
  -7  -1   7      886.42      862.42     11.94 o
  -6  -1   7       30.56       34.02      2.46 o
  -5  -1   7      994.35      919.00     25.79 o
  -4  -1   7      152.23      159.71      4.79 o
  -3  -1   7      461.94      487.20     11.95 o
  -2  -1   7      458.27      473.41      6.65 o
  -1  -1   7      352.98      369.24      7.98 o
   0  -1   7     1633.40     1817.79     29.77 o
   1  -1   7       33.01       35.89      2.27 o
   2  -1   7      297.63      320.46      5.74 o
   3  -1   7      358.68      353.09      6.42 o
   4  -1   7       24.57       26.04      2.38 o
   5  -1   7      117.79      104.77      4.41 o
   6  -1   7      118.73      108.18      4.03 o
   7  -1   7        7.22       13.24      3.86 o
   8  -1   7       14.24       17.71      5.01 o
   9  -1   7        5.30        3.70      3.90 o
  10  -1   7       39.23       39.61      6.17 o
  11  -1   7       11.46        9.42      5.60 o
  12  -1   7       28.32       18.69      6.91 o
 -12   0   7       27.09       36.76      6.43 o
 -11   0   7        1.46        8.29      4.20 o
 -10   0   7        0.01        3.41      4.29 o
  -9   0   7       26.38       29.20      4.60 o
  -8   0   7       99.78      115.11      4.90 o
  -7   0   7      328.84      319.11      9.56 o
  -6   0   7      192.31      194.91      6.52 o
  -5   0   7        7.17        9.58      3.86 o
  -4   0   7      432.46      416.94     13.15 o
  -3   0   7        7.75        8.04      1.87 o
  -2   0   7      694.91      633.29      5.77 o
  -1   0   7      635.70      676.51     18.38 o
   0   0   7     5340.00     5377.38    181.39 o
   1   0   7       31.02       26.35      1.36 o
   2   0   7      319.17      386.60      8.83 o
   3   0   7      165.87      180.06      6.06 o
   4   0   7      451.80      415.41     25.26 o
   5   0   7       10.36       12.67      2.19 o
   6   0   7        1.44       -0.21      1.61 o
   7   0   7       33.36       34.73      5.56 o
   8   0   7        3.54        1.19      4.03 o
   9   0   7       26.72       27.20      4.77 o
  10   0   7        6.17        5.25      3.84 o
  11   0   7        0.18        0.68      5.02 o
  12   0   7       10.94        9.39      5.49 o
 -12   1   7       27.12       40.88      6.55 o
 -11   1   7       14.49       17.34      5.54 o
 -10   1   7        0.00       -1.91      4.03 o
  -9   1   7        9.59        9.38      4.37 o
  -8   1   7      297.21      322.77      9.64 o
  -7   1   7      280.72      285.23      8.47 o
  -6   1   7      165.00      168.14      6.08 o
  -5   1   7      241.81      238.20      7.54 o
  -4   1   7       61.94       62.54      4.61 o
  -3   1   7      344.03      351.90      8.11 o
  -2   1   7       69.46       97.48      4.36 o
  -1   1   7       33.90       35.85      2.48 o
   0   1   7      481.38      518.10      8.04 o
   1   1   7       51.85       45.45      2.85 o
   2   1   7       36.24       29.92      2.19 o
   3   1   7      663.42      602.56      9.45 o
   4   1   7       15.84       10.64      4.34 o
   5   1   7      116.20      109.17      4.53 o
   6   1   7      181.88      154.22      5.32 o
   7   1   7       15.08       16.17      3.90 o
   8   1   7        8.33        8.74      4.03 o
   9   1   7        9.18       11.37      4.21 o
  10   1   7       28.44       26.83      4.20 o
  11   1   7        5.13        0.15      4.77 o
 -12   2   7        6.84       12.05      5.93 o
 -11   2   7       27.91       20.20      5.72 o
 -10   2   7        8.92       10.16      4.13 o
  -9   2   7        4.50        4.02      4.01 o
  -8   2   7      242.35      264.68      8.92 o
  -7   2   7       41.48       43.31      3.52 o
  -6   2   7       39.72       31.51      2.48 o
  -5   2   7        4.18        1.60      1.02 o
  -4   2   7       39.79       35.15      3.79 o
  -3   2   7      172.80      175.97      5.54 o
  -2   2   7      394.99      442.07      9.03 o
  -1   2   7       74.51       56.42      8.99 o
   0   2   7       55.39       40.42      1.69 o
   1   2   7      534.52      531.35     10.89 o
   2   2   7        7.10        9.21      2.07 o
   3   2   7       62.33       59.94      7.19 o
   4   2   7      459.56      493.27     10.23 o
   5   2   7       40.69       33.40      3.22 o
   6   2   7       17.51       17.28      3.61 o
   7   2   7        2.72        0.62      3.36 o
   8   2   7       27.86       34.20      5.27 o
   9   2   7        5.43        4.16      3.89 o
  10   2   7        0.72       -1.22      4.08 o
  11   2   7        0.85        3.02      4.81 o
 -11   3   7        0.72        2.96      5.42 o
 -10   3   7        5.47       -0.19      5.07 o
  -9   3   7       27.58       18.60      4.25 o
  -8   3   7      513.66      521.95     12.67 o
  -7   3   7        3.90        3.16      2.58 o
  -6   3   7      236.22      242.29      6.45 o
  -5   3   7     1095.85     1024.54     38.94 o
  -4   3   7       74.38       82.74      4.36 o
  -3   3   7        0.54        2.63      2.37 o
  -2   3   7       21.05       26.27      2.28 o
  -1   3   7        0.72       -0.03      1.21 o
   0   3   7        5.63        9.97      1.42 o
   1   3   7        2.01        4.24      1.30 o
   2   3   7       17.14       15.47      1.75 o
   3   3   7       68.14       59.91      2.98 o
   4   3   7       72.38       66.09      5.86 o
   5   3   7       27.99       21.16      2.88 o
   6   3   7       25.17       18.52      3.48 o
   7   3   7        3.68        2.17      3.31 o
   8   3   7        6.76        8.97      3.68 o
   9   3   7        3.52        7.59      3.93 o
  10   3   7        7.15        0.99      8.65 o
  11   3   7        0.08        8.79     11.97 o
 -11   4   7        0.77        5.02      5.91 o
 -10   4   7        7.90        7.26      5.64 o
  -9   4   7        9.21       16.09      5.44 o
  -8   4   7       79.62       89.48      6.14 o
  -7   4   7      769.99      773.09     16.04 o
  -6   4   7       32.73       39.91      4.88 o
  -5   4   7       21.89       16.75      3.11 o
  -4   4   7       40.11       31.55     11.18 o
  -3   4   7      561.53      565.85     12.64 o
  -2   4   7      444.83      403.96     13.34 o
  -1   4   7       58.31       68.96      2.47 o
   0   4   7      209.21      208.72      3.98 o
   1   4   7       92.71       97.56      2.89 o
   2   4   7        5.05        8.51      2.33 o
   3   4   7        2.88        2.21      1.26 o
   4   4   7      102.37       97.95      4.07 o
   5   4   7        8.30       12.98      2.94 o
   6   4   7       19.74        9.37      4.42 o
   7   4   7       18.17       19.36      3.44 o
   8   4   7        2.55        2.64      5.16 o
   9   4   7        1.05        4.75      5.61 o
  10   4   7        1.45       10.22      7.11 o
  11   4   7        5.76       11.72      7.46 o
 -11   5   7        3.73       14.82      5.94 o
 -10   5   7       13.23       17.85      5.46 o
  -9   5   7       14.82       14.60      5.63 o
  -8   5   7        5.13        5.56      4.17 o
  -7   5   7        0.01        2.03      4.48 o
  -6   5   7       92.24      101.68      5.46 o
  -5   5   7       54.47       56.00      3.99 o
  -4   5   7       99.25       92.77      4.65 o
  -3   5   7       21.74       20.81      3.04 o
  -2   5   7        1.09        0.82      1.83 o
  -1   5   7      369.12      324.81      8.65 o
   0   5   7      854.92      812.81     10.14 o
   1   5   7      449.28      418.67      5.06 o
   2   5   7      185.73      176.46      4.84 o
   3   5   7      142.16      123.61      6.55 o
   4   5   7       22.60       20.10      3.77 o
   5   5   7        0.36       -1.20      4.92 o
   6   5   7        4.86        7.27      5.46 o
   7   5   7       27.39       36.72      7.25 o
   8   5   7        0.36        3.49      4.58 o
   9   5   7       11.89       13.40      5.40 o
  10   5   7        1.56        3.87      6.64 o
 -10   6   7       83.90       91.95     10.10 o
  -9   6   7       10.68        4.99      6.78 o
  -8   6   7        0.30        0.31      6.45 o
  -7   6   7       28.45       28.67      4.87 o
  -6   6   7       24.88       22.67      4.55 o
  -5   6   7      194.28      197.46      6.17 o
  -4   6   7      114.58      112.87      5.15 o
  -3   6   7       13.43       17.31      3.71 o
  -2   6   7        4.76        9.03      2.25 o
  -1   6   7       26.76       58.05     11.10 o
   0   6   7      152.02      148.76      4.73 o
   1   6   7       51.22       49.55      3.51 o
   2   6   7       67.25       64.53      4.07 o
   3   6   7       37.19       38.28      3.93 o
   4   6   7        0.12        2.84      3.50 o
   5   6   7       12.20        4.29      3.66 o
   6   6   7       13.83       16.01      5.84 o
   7   6   7       16.91       22.02      6.49 o
   8   6   7        0.50       -0.46      4.93 o
   9   6   7        1.38       13.92      6.47 o
  -9   7   7        9.80       17.17      6.86 o
  -8   7   7       52.97       46.81      8.03 o
  -7   7   7        0.00        1.51      4.28 o
  -6   7   7        2.79        5.76      3.68 o
  -5   7   7       74.50       73.79      4.34 o
  -4   7   7      211.26      234.32      8.08 o
  -3   7   7        2.67        3.48      2.85 o
  -2   7   7       13.23       11.14      3.13 o
  -1   7   7       91.38      102.72      4.48 o
   0   7   7        3.90        5.00      2.93 o
   1   7   7       18.29       14.74      3.03 o
   2   7   7        1.63        3.40      3.07 o
   3   7   7       68.05       58.55      4.57 o
   4   7   7        2.14        7.36      3.56 o
   5   7   7        7.50       11.07      5.04 o
   6   7   7        0.09        3.50      5.58 o
   7   7   7        3.87        2.66      6.19 o
   8   7   7        0.00        2.36      6.91 o
   9   7   7        8.74        2.50     10.17 o
  -8   8   7        1.22        0.37      6.33 o
  -7   8   7        0.06       -0.59      9.23 o
  -6   8   7        2.28        3.86      5.76 o
  -5   8   7        1.08       -4.88      4.88 o
  -4   8   7       80.87       86.64      5.30 o
  -3   8   7       12.87       10.94      3.31 o
  -2   8   7       52.11       59.22      4.69 o
  -1   8   7        5.63       14.39      3.36 o
   0   8   7       12.39       14.81      3.24 o
   1   8   7       61.32       68.26      4.38 o
   2   8   7        8.47        8.60      3.23 o
   3   8   7       30.46       38.19      4.16 o
   4   8   7       11.75       10.45      3.74 o
   5   8   7       25.12       32.42      4.62 o
   6   8   7        0.00       -0.42      4.04 o
   7   8   7        0.59        1.86      5.44 o
   8   8   7        2.16        2.01      6.23 o
  -7   9   7        0.01       -3.75      9.51 o
  -6   9   7        2.31       -3.55      9.85 o
  -5   9   7        4.29        0.68      7.05 o
  -4   9   7        4.57        1.49      7.16 o
  -3   9   7        0.06        2.55      4.03 o
  -2   9   7       27.71       18.90      5.02 o
  -1   9   7        5.69        6.39      3.96 o
   0   9   7        0.90        2.06      3.93 o
   1   9   7       10.43       10.37      3.97 o
   2   9   7        2.86        0.52      4.20 o
   3   9   7       48.21       41.41      5.52 o
   4   9   7       48.39       43.05      5.51 o
   5   9   7        0.65        0.82      4.60 o
   6   9   7        3.96        6.39      4.92 o
   7   9   7        0.17       -3.38      6.67 o
  -6  10   7        7.42        3.61      9.73 o
  -5  10   7        4.06        0.42      8.41 o
  -4  10   7        9.39        8.92      4.86 o
  -3  10   7        8.85        5.41      5.24 o
  -2  10   7        0.20        4.62      5.03 o
  -1  10   7        1.40        2.73      4.36 o
   0  10   7        1.43        5.11      4.08 o
   1  10   7        0.34        1.79      4.30 o
   2  10   7        0.00       -3.64      4.41 o
   3  10   7        0.04        1.68      4.82 o
   4  10   7        0.03       -0.17      4.92 o
   5  10   7       10.33       11.75      4.95 o
  -3  11   7       13.71       23.06      8.32 o
  -2  11   7       18.38        8.33      7.98 o
  -1  11   7        4.38        3.58      7.59 o
   0  11   7       15.97       23.81      8.11 o
   1  11   7        0.28       -1.17      7.99 o
   2  11   7        4.03        7.96      7.84 o
   3  11   7        0.06       -0.93      7.61 o
  -3 -13   8        0.04       -5.87      5.89 o
  -2 -13   8        0.01        4.17      6.91 o
  -1 -13   8        0.64       -2.80      7.11 o
   0 -13   8        5.94        5.78      6.20 o
   1 -13   8        1.52        3.92      6.75 o
   2 -13   8        2.22        8.76      6.90 o
   3 -13   8        0.43        1.82      7.05 o
  -5 -12   8       11.94       12.94      7.22 o
  -4 -12   8       32.99       37.37      7.38 o
  -3 -12   8       31.47       43.13     14.35 o
  -2 -12   8        0.96        3.46      6.19 o
  -1 -12   8        0.49       -2.50      5.99 o
   0 -12   8        8.01       12.06      6.29 o
   1 -12   8        3.61        5.92      6.08 o
   2 -12   8        1.04        2.54      5.59 o
   3 -12   8       10.24       10.47      4.59 o
   4 -12   8        3.19        9.50     11.72 o
   5 -12   8        2.66        0.04     17.94 o
  -7 -11   8       20.35       20.27      5.61 o
  -6 -11   8        8.48        8.65      5.10 o
  -5 -11   8        5.66        6.62      8.09 o
  -4 -11   8        2.67        8.23      6.15 o
  -3 -11   8        7.31        3.38      6.19 o
  -2 -11   8        8.94        9.48      6.90 o
  -1 -11   8       32.88       39.46      7.25 o
   0 -11   8       18.61       17.61      6.89 o
   1 -11   8       82.03       87.64      6.80 o
   2 -11   8        4.20        1.55      4.15 o
   3 -11   8        5.67       12.91      5.13 o
   4 -11   8        3.17        3.82      5.11 o
   5 -11   8       14.89       16.88     25.81 o
   6 -11   8        2.01       -0.38      7.60 o
   7 -11   8       10.05       12.09      8.84 o
  -8 -10   8       25.86       29.93      7.40 o
  -7 -10   8        0.98        8.07      4.84 o
  -6 -10   8       44.16       33.20      5.17 o
  -5 -10   8      113.12      143.54     10.73 o
  -4 -10   8        3.12        9.81      5.46 o
  -3 -10   8        0.14       -1.18      5.82 o
  -2 -10   8        9.95       10.74      6.08 o
  -1 -10   8       83.37       86.70     11.61 o
   0 -10   8        8.26        9.34      3.85 o
   1 -10   8        5.93        9.48      4.30 o
   2 -10   8        1.47        3.15      3.70 o
   3 -10   8        8.44        6.41      5.07 o
   4 -10   8        5.61        4.92      5.67 o
   5 -10   8       31.09       24.53      9.03 o
   6 -10   8        5.60       10.79      8.20 o
   7 -10   8        9.84       11.10      6.31 o
   8 -10   8        7.11        2.78      6.68 o
  -9  -9   8        0.71        0.90      5.36 o
  -8  -9   8       41.39       51.73      6.63 o
  -7  -9   8        0.65        2.53      3.56 o
  -6  -9   8        0.00        1.24      4.64 o
  -5  -9   8       25.77       22.19      3.91 o
  -4  -9   8       91.28       93.43      6.47 o
  -3  -9   8      114.00      122.18      6.92 o
  -2  -9   8        6.51        5.74      4.01 o
  -1  -9   8        0.95        2.49      3.42 o
   0  -9   8       14.49       11.72      2.79 o
   1  -9   8       10.52        7.14      2.88 o
   2  -9   8       15.96       18.71      3.79 o
   3  -9   8        2.47       -0.63      3.01 o
   4  -9   8      100.62      124.22      5.85 o
   5  -9   8        0.06        0.97      3.83 o
   6  -9   8        2.41        0.31      4.21 o
   7  -9   8       29.62       31.60      5.94 o
   8  -9   8        8.02        7.18      6.67 o
   9  -9   8        0.02        0.37      7.33 o
 -10  -8   8       16.04       10.33      6.79 o
  -9  -8   8       10.17        5.67      7.47 o
  -8  -8   8        3.95        8.86      4.34 o
  -7  -8   8       25.59       26.08      4.07 o
  -6  -8   8        2.10        0.41      3.50 o
  -5  -8   8       42.50       38.91      4.95 o
  -4  -8   8       27.88       22.29      5.64 o
  -3  -8   8       12.15        6.62      3.97 o
  -2  -8   8        0.63       10.49      3.95 o
  -1  -8   8        9.06       23.01      4.52 o
   0  -8   8       18.83       19.18      1.88 o
   1  -8   8       60.12       60.53      3.37 o
   2  -8   8       48.97       46.70      3.67 o
   3  -8   8        1.65        3.07      2.89 o
   4  -8   8        5.03        9.16      2.96 o
   5  -8   8       11.20        8.59      3.39 o
   6  -8   8        6.28        4.05      4.24 o
   7  -8   8       54.29       57.84      5.77 o
   8  -8   8        0.55        6.90      6.38 o
   9  -8   8       73.59       77.81      9.53 o
 -10  -7   8       18.24       15.11      8.50 o
  -9  -7   8        0.41        3.24      6.94 o
  -8  -7   8        5.52        4.74      4.28 o
  -7  -7   8       13.52       17.56      3.74 o
  -6  -7   8        1.04        4.86      3.57 o
  -5  -7   8       69.20       78.91      6.02 o
  -4  -7   8      366.01      381.30     13.10 o
  -3  -7   8        0.24        0.70      4.08 o
  -2  -7   8       33.06       31.22      4.56 o
  -1  -7   8       16.81       21.17      1.32 o
   0  -7   8        8.36        4.36      1.86 o
   1  -7   8        1.63        1.20      2.39 o
   2  -7   8       53.85       52.22      3.62 o
   3  -7   8       62.99       56.27      3.84 o
   4  -7   8       54.48       54.65      3.90 o
   5  -7   8       73.30       68.23      4.19 o
   6  -7   8        7.39        3.93      4.15 o
   7  -7   8        2.45        2.18      4.28 o
   8  -7   8        6.04        3.71      4.43 o
   9  -7   8        7.91        7.60      6.90 o
  10  -7   8        0.71       -0.84      8.12 o
 -11  -6   8        0.34        1.47      5.75 o
 -10  -6   8        2.56       -6.10      6.10 o
  -9  -6   8       56.84       37.11      9.89 o
  -8  -6   8       58.15       59.55      9.87 o
  -7  -6   8       33.97       31.03      4.50 o
  -6  -6   8        3.49        1.55      3.72 o
  -5  -6   8      110.99      115.07      5.61 o
  -4  -6   8       32.03       31.86      3.26 o
  -3  -6   8      198.38      175.75      7.42 o
  -2  -6   8       72.53       68.07      4.25 o
  -1  -6   8       15.40       23.12      4.11 o
   0  -6   8      269.58      272.41     12.09 o
   1  -6   8        8.14        2.36      3.34 o
   2  -6   8       75.38       79.85      4.72 o
   3  -6   8        2.38        4.12      2.77 o
   4  -6   8       45.36       52.32      3.67 o
   5  -6   8       57.89       46.14      3.70 o
   6  -6   8      160.54      151.35     10.08 o
   7  -6   8       48.01       56.03      6.53 o
   8  -6   8       33.31       42.46      6.42 o
   9  -6   8        3.08       -1.48      8.86 o
  10  -6   8        2.00        2.21      7.12 o
 -11  -5   8       18.35       19.92      7.33 o
 -10  -5   8        8.22        2.91      7.70 o
  -9  -5   8        8.61        0.25      9.21 o
  -8  -5   8       48.09       45.87      4.75 o
  -7  -5   8      202.31      206.97     10.80 o
  -6  -5   8       10.21        7.60      2.63 o
  -5  -5   8       85.90       75.60      4.02 o
  -4  -5   8        4.07        7.50      2.88 o
  -3  -5   8       90.56       79.66      3.94 o
  -2  -5   8        0.88        0.29      1.98 o
  -1  -5   8        4.52        4.89      1.87 o
   0  -5   8       36.40       29.26      4.99 o
   1  -5   8       92.79       78.73      5.11 o
   2  -5   8       38.06       30.72      4.20 o
   3  -5   8       27.13       34.45      4.27 o
   4  -5   8      116.39      128.92      5.03 o
   5  -5   8       72.87       62.32      3.51 o
   6  -5   8       57.08       61.81      4.05 o
   7  -5   8       11.75        8.31      4.00 o
   8  -5   8        5.03        1.54      4.18 o
   9  -5   8        0.09        3.09      5.90 o
  10  -5   8        0.14        2.31      5.66 o
  11  -5   8       15.88       14.86      6.57 o
 -11  -4   8        2.35        4.08      6.52 o
 -10  -4   8       61.55       56.98      6.39 o
  -9  -4   8      198.25      190.96      9.36 o
  -8  -4   8      397.00      367.16     10.74 o
  -7  -4   8      143.90      123.90      8.16 o
  -6  -4   8      117.27       92.42      6.03 o
  -5  -4   8       11.50        9.75      2.79 o
  -4  -4   8       66.52       78.77      4.13 o
  -3  -4   8      980.48      994.16     17.50 o
  -2  -4   8      444.90      453.16      7.60 o
  -1  -4   8       31.52       32.23      3.15 o
   0  -4   8       14.23       19.77      3.04 o
   1  -4   8      197.16      183.40      6.28 o
   2  -4   8      115.81      125.61      5.88 o
   3  -4   8       91.77      114.27      5.76 o
   4  -4   8        5.02       10.29      3.47 o
   5  -4   8      121.26      117.02      7.63 o
   6  -4   8       18.17       22.45      3.55 o
   7  -4   8       81.94       87.96      6.37 o
   8  -4   8        5.75       12.53      4.50 o
   9  -4   8        5.82        0.28      4.59 o
  10  -4   8        1.82       -0.54      5.99 o
  11  -4   8        9.73       12.61      7.91 o
 -12  -3   8        9.81       12.01      5.96 o
 -11  -3   8        4.09        8.39      4.50 o
 -10  -3   8        2.75        3.81      3.64 o
  -9  -3   8       80.44       95.24      5.64 o
  -8  -3   8      189.42      201.84      7.16 o
  -7  -3   8      197.88      184.69      9.28 o
  -6  -3   8       80.43       71.95      4.72 o
  -5  -3   8     1127.52     1026.10     34.55 o
  -4  -3   8       11.25        9.03      2.30 o
  -3  -3   8        8.71       16.10      2.28 o
  -2  -3   8       25.60       24.23      1.94 o
  -1  -3   8      245.09      257.86      7.34 o
   0  -3   8      257.77      252.56      7.09 o
   1  -3   8       99.69      114.40      6.29 o
   2  -3   8       41.93       34.90      3.43 o
   3  -3   8       40.10       35.84      3.48 o
   4  -3   8      215.14      203.14      6.13 o
   5  -3   8       44.48       42.84      4.34 o
   6  -3   8        2.25        9.19      3.36 o
   7  -3   8        2.17       -0.24      3.15 o
   8  -3   8        0.28       -2.11      4.51 o
   9  -3   8        3.16        2.14      4.41 o
  10  -3   8        1.27       -3.03      5.12 o
  11  -3   8       40.17       38.47      6.71 o
 -12  -2   8       26.07       27.32      7.77 o
 -11  -2   8        4.99        4.55      4.16 o
 -10  -2   8        4.65        4.52      4.11 o
  -9  -2   8        3.80        4.14      3.81 o
  -8  -2   8       39.09       46.41      6.07 o
  -7  -2   8       22.47       25.16      2.73 o
  -6  -2   8       13.69       14.11      2.08 o
  -5  -2   8       34.30       27.02      3.07 o
  -4  -2   8      121.46      116.65      4.16 o
  -3  -2   8      202.59      240.59      6.71 o
  -2  -2   8      152.68      176.72     12.59 o
  -1  -2   8      460.51      428.97      9.88 o
   0  -2   8       26.89       21.51      2.71 o
   1  -2   8      390.23      385.37     24.01 o
   2  -2   8       49.20       62.52      5.43 o
   3  -2   8      175.23      191.23      5.05 o
   4  -2   8      372.82      427.74     10.53 o
   5  -2   8       17.05       17.46      2.93 o
   6  -2   8       16.55        8.14      3.56 o
   7  -2   8        4.77        6.66      3.52 o
   8  -2   8       43.91       49.54      8.89 o
   9  -2   8        1.54       -0.56      4.35 o
  10  -2   8        5.75        7.43      5.03 o
  11  -2   8        0.74        2.12      5.40 o
 -12  -1   8       11.58       20.88      5.93 o
 -11  -1   8        0.08        0.81      4.32 o
 -10  -1   8        3.99        1.72      4.12 o
  -9  -1   8        0.34        2.72      4.08 o
  -8  -1   8       16.17       21.66      3.61 o
  -7  -1   8        3.73        3.63      4.01 o
  -6  -1   8       83.14       68.08      4.87 o
  -5  -1   8       31.92       31.08      3.73 o
  -4  -1   8       87.47       71.50      3.13 o
  -3  -1   8       12.88       13.18      1.64 o
  -2  -1   8      164.55      213.61      4.73 o
  -1  -1   8      113.14      138.78      5.16 o
   0  -1   8       27.74       41.84      3.50 o
   1  -1   8      509.26      501.35     10.50 o
   2  -1   8     1220.64     1146.24     24.25 o
   3  -1   8      192.79      174.40     13.73 o
   4  -1   8        0.26        1.98      3.13 o
   5  -1   8       10.24        9.02      3.11 o
   6  -1   8       27.55       34.23      3.90 o
   7  -1   8        2.25        1.60      3.84 o
   8  -1   8        1.21        5.24      4.95 o
   9  -1   8        2.88        1.92      4.37 o
  10  -1   8        2.91        0.72      4.00 o
  11  -1   8        1.51       -1.20      5.88 o
 -12   0   8       10.13       15.25      5.91 o
 -11   0   8        2.86        5.58      4.21 o
 -10   0   8       86.17       89.97      6.35 o
  -9   0   8        0.03       -1.10      4.21 o
  -8   0   8      177.06      176.97      7.77 o
  -7   0   8        4.92        8.41      3.64 o
  -6   0   8        0.81        4.16      4.02 o
  -5   0   8        9.19        6.43      3.81 o
  -4   0   8       40.15       34.10      3.09 o
  -3   0   8       12.27       11.69      1.92 o
  -2   0   8      995.24      967.34     28.46 o
  -1   0   8        6.97        4.91      2.14 o
   0   0   8       25.90       61.39      4.94 o
   1   0   8        0.02        0.05      1.82 o
   2   0   8        5.03        3.13      1.82 o
   3   0   8        1.42        4.71      2.22 o
   4   0   8      245.89      264.06      7.24 o
   5   0   8        6.74       10.90      2.05 o
   6   0   8      114.20      130.02      6.52 o
   7   0   8       44.86       42.26      6.16 o
   8   0   8       50.20       60.72      6.97 o
   9   0   8        2.98        1.61      4.38 o
  10   0   8        1.34        1.21      3.95 o
  11   0   8        0.11        1.28      5.21 o
 -12   1   8        0.29       -5.39      5.83 o
 -11   1   8        6.03        9.13      5.21 o
 -10   1   8       35.61       32.73      5.24 o
  -9   1   8        3.97        2.99      4.61 o
  -8   1   8       89.82       93.90      6.26 o
  -7   1   8      222.34      236.66      8.15 o
  -6   1   8       70.48       56.41      5.71 o
  -5   1   8        7.82        3.73      3.68 o
  -4   1   8       45.57       46.59      3.33 o
  -3   1   8        0.55        3.39      1.55 o
  -2   1   8       13.65       14.47      2.28 o
  -1   1   8       33.45       38.94      2.76 o
   0   1   8        0.10        0.68      2.45 o
   1   1   8     1200.92     1190.06     13.39 o
   2   1   8        0.10        2.27      1.57 o
   3   1   8       15.49       18.51      2.78 o
   4   1   8      160.00      150.80      5.89 o
   5   1   8       11.04        7.58      4.68 o
   6   1   8       22.42       22.18      5.00 o
   7   1   8      149.48      148.09     15.13 o
   8   1   8        0.00        4.17      3.85 o
   9   1   8        0.02       -3.05      4.03 o
  10   1   8        3.60        4.81      4.37 o
  11   1   8        0.58        1.56      5.30 o
 -11   2   8       52.10       56.62      7.05 o
 -10   2   8        3.61        3.30      4.27 o
  -9   2   8       43.30       44.88      5.33 o
  -8   2   8       11.42       10.11      4.43 o
  -7   2   8        1.30        2.18      3.09 o
  -6   2   8       10.26        6.63      3.44 o
  -5   2   8       20.92       20.06      3.92 o
  -4   2   8       47.80       40.52      4.00 o
  -3   2   8       77.43       82.97      5.30 o
  -2   2   8       49.03       46.26      4.17 o
  -1   2   8      106.39      107.22      3.20 o
   0   2   8      123.68      126.13      4.14 o
   1   2   8      382.58      284.24     14.11 o
   2   2   8      131.44      122.09      3.29 o
   3   2   8       89.01       84.76     19.24 o
   4   2   8      170.78      142.39      6.33 o
   5   2   8        3.03        3.10      3.76 o
   6   2   8        7.82        4.92      5.92 o
   7   2   8      125.07      114.22      7.33 o
   8   2   8       77.60       79.34      6.84 o
   9   2   8        0.38       -3.64      4.76 o
  10   2   8        1.19        3.13      4.83 o
  11   2   8        0.57       -3.48     11.91 o
 -11   3   8        0.39        2.70      5.79 o
 -10   3   8       11.55       13.29      5.36 o
  -9   3   8        0.68        0.59      4.30 o
  -8   3   8        0.16       -2.11      4.38 o
  -7   3   8        1.68        3.09      4.61 o
  -6   3   8        0.11       -0.44      3.33 o
  -5   3   8       94.54       87.75      4.43 o
  -4   3   8        3.23        5.61      2.44 o
  -3   3   8        0.33        2.49      2.01 o
  -2   3   8        8.14        7.35      2.33 o
  -1   3   8      302.99      298.46      8.30 o
   0   3   8      285.02      263.73      5.92 o
   1   3   8       45.69       38.80      1.84 o
   2   3   8      259.13      280.26     10.31 o
   3   3   8       89.76       81.66      3.55 o
   4   3   8       15.31       19.74      3.33 o
   5   3   8        3.07        6.75      3.75 o
   6   3   8       12.56       15.47      3.43 o
   7   3   8        4.79        7.64      3.43 o
   8   3   8       13.77        7.82      3.83 o
   9   3   8        1.97        7.17      6.95 o
  10   3   8        1.05        0.64      7.34 o
 -11   4   8       14.01       12.82      5.45 o
 -10   4   8       10.93        8.11      5.56 o
  -9   4   8        0.14        3.48      6.13 o
  -8   4   8       12.30        8.58      4.59 o
  -7   4   8       21.08       11.63      4.70 o
  -6   4   8       90.56       86.91      5.70 o
  -5   4   8      241.98      245.77      7.11 o
  -4   4   8       42.00       49.34      3.89 o
  -3   4   8      610.98      555.50     20.35 o
  -2   4   8       86.37       84.35     12.07 o
  -1   4   8       42.50       33.07      2.04 o
   0   4   8       30.88       31.01      2.18 o
   1   4   8       96.61       97.83      3.79 o
   2   4   8        0.73        2.79      1.54 o
   3   4   8        3.94       10.07      4.34 o
   4   4   8       20.52       43.89      5.81 o
   5   4   8      109.40      108.30      5.44 o
   6   4   8       91.55       89.20      6.65 o
   7   4   8       34.77       40.74      5.81 o
   8   4   8        3.08        2.37      5.00 o
   9   4   8        7.62        9.12      5.71 o
  10   4   8        0.00       -4.04      7.71 o
 -10   5   8       18.34       19.97      6.69 o
  -9   5   8       13.55       10.55      6.48 o
  -8   5   8       14.16       11.37      5.50 o
  -7   5   8        0.07        1.76      4.38 o
  -6   5   8       89.52       89.18      5.43 o
  -5   5   8      245.13      242.26      7.37 o
  -4   5   8      303.52      290.33      7.64 o
  -3   5   8       41.61       31.59      3.53 o
  -2   5   8      534.88      504.71     12.40 o
  -1   5   8       33.89       32.18      2.27 o
   0   5   8      785.60      762.80     10.42 o
   1   5   8       16.90       21.52      3.04 o
   2   5   8      117.14      101.88      4.65 o
   3   5   8       34.77       38.64      4.03 o
   4   5   8       24.59       29.65      7.61 o
   5   5   8       17.90       22.11      7.42 o
   6   5   8       14.48       16.22      6.12 o
   7   5   8       68.76       50.96      6.10 o
   8   5   8        0.15        7.10      4.98 o
   9   5   8        2.95        1.59      5.49 o
  -9   6   8        0.99       11.48      6.37 o
  -8   6   8       56.70       75.00      8.79 o
  -7   6   8        2.60        7.79      4.52 o
  -6   6   8        0.06        0.50      3.90 o
  -5   6   8       32.81       35.86      5.45 o
  -4   6   8        2.65        7.80      3.19 o
  -3   6   8      229.78      259.73      7.28 o
  -2   6   8       39.19       42.00      3.31 o
  -1   6   8      388.74      486.22     18.61 o
   0   6   8      445.83      478.35      9.38 o
   1   6   8       20.06       20.61      3.09 o
   2   6   8      108.00      124.57      6.03 o
   3   6   8       38.98       54.78      6.11 o
   4   6   8       13.22       12.69      3.86 o
   5   6   8       80.11       88.94      8.38 o
   6   6   8       35.25       45.55      7.30 o
   7   6   8       25.10       21.74      6.51 o
   8   6   8       68.32       74.88      7.08 o
   9   6   8        0.01        9.32      6.18 o
  -9   7   8        0.35        8.57      6.47 o
  -8   7   8        9.02        9.57      6.44 o
  -7   7   8       19.53       20.61      4.52 o
  -6   7   8        2.30        3.09      3.49 o
  -5   7   8       64.32       78.34      4.94 o
  -4   7   8       10.41        8.23      3.85 o
  -3   7   8        1.96        5.55      2.95 o
  -2   7   8        0.36       -2.51      3.13 o
  -1   7   8      226.27      215.90      6.02 o
   0   7   8        2.24        2.99      2.67 o
   1   7   8        8.02        5.62      2.98 o
   2   7   8       10.86       10.83      3.66 o
   3   7   8        2.94        4.75      3.26 o
   4   7   8        0.00        0.75      3.42 o
   5   7   8       16.23       10.25      4.90 o
   6   7   8       32.63       20.81      6.16 o
   7   7   8        7.26       12.69      6.28 o
   8   7   8        1.39        5.25      6.75 o
  -8   8   8        0.84        5.37     10.63 o
  -7   8   8        2.65        5.44      9.06 o
  -6   8   8        0.90       -0.45      5.76 o
  -5   8   8       14.39       12.06      6.43 o
  -4   8   8       47.27       50.46      5.45 o
  -3   8   8      109.36      128.10      6.93 o
  -2   8   8        0.87        5.35      3.31 o
  -1   8   8      208.60      256.49      7.51 o
   0   8   8       22.82       27.12      3.52 o
   1   8   8       46.28       36.61      3.73 o
   2   8   8        9.62       22.53      3.72 o
   3   8   8        2.51       -1.09      3.50 o
   4   8   8       46.75       57.20      5.69 o
   5   8   8        0.03        1.36      4.57 o
   6   8   8        5.02        7.88      5.05 o
   7   8   8        2.47        4.57      6.80 o
  -6   9   8        0.45        6.82     12.77 o
  -5   9   8       19.51       22.95     13.30 o
  -4   9   8       14.28       20.86      5.67 o
  -3   9   8        2.72        1.87      5.46 o
  -2   9   8       33.89       26.30      8.02 o
  -1   9   8       50.66       49.91      8.44 o
   0   9   8        0.00        1.22      5.32 o
   1   9   8        3.82        1.24      4.97 o
   2   9   8       10.55       12.33      6.59 o
   3   9   8       13.53       18.19      5.98 o
   4   9   8        0.61       -1.15      5.70 o
   5   9   8       15.16       10.91      6.28 o
   6   9   8        0.01       -3.12      6.73 o
  -4  10   8        0.46        9.08      9.73 o
  -3  10   8       12.29       19.14      7.79 o
  -2  10   8       37.77       36.86      7.45 o
  -1  10   8        8.84        4.42      8.22 o
   0  10   8        0.02       -0.65      5.56 o
   1  10   8        6.29        5.05      6.16 o
   2  10   8        0.10        2.43      6.27 o
   3  10   8        5.53        5.52      6.04 o
   4  10   8        0.52       -0.52      5.68 o
  -2 -13   9        1.25        5.07      6.74 o
  -1 -13   9        0.01       -1.68      7.13 o
   0 -13   9        4.36       -3.31      6.74 o
   1 -13   9        0.08        5.15      7.03 o
   2 -13   9        3.63        0.96      6.84 o
  -5 -12   9        2.20        1.34      6.59 o
  -4 -12   9        1.11        4.98      6.57 o
  -3 -12   9        0.01        3.51      6.76 o
  -2 -12   9        5.96        6.79      6.79 o
  -1 -12   9        4.39        7.15      6.77 o
   0 -12   9       26.09       31.61      7.41 o
   1 -12   9       14.22       18.73      7.00 o
   2 -12   9        8.01       11.18      5.80 o
   3 -12   9        5.21        3.77      4.44 o
   4 -12   9        0.04        0.01      7.21 o
  -6 -11   9        0.74        9.54      6.43 o
  -5 -11   9        1.19        0.25      5.97 o
  -4 -11   9      102.23      112.77      9.31 o
  -3 -11   9       19.14        9.69      6.64 o
  -2 -11   9       19.12       24.88      9.71 o
  -1 -11   9        0.06       -0.17      6.21 o
   0 -11   9       66.90       59.76      9.78 o
   1 -11   9        0.08        3.13      4.01 o
   2 -11   9        2.32        5.07      4.20 o
   3 -11   9       20.09       17.26      6.33 o
   4 -11   9       11.01       24.66      7.94 o
   5 -11   9        1.01        1.73      7.71 o
   6 -11   9        4.68       11.38     11.57 o
  -8 -10   9        1.69        8.05      7.39 o
  -7 -10   9        2.98        4.43      5.32 o
  -6 -10   9        0.00       -2.90      6.31 o
  -5 -10   9        0.55        0.01      5.99 o
  -4 -10   9       12.17        8.94      5.70 o
  -3 -10   9      108.77      124.98     16.79 o
  -2 -10   9       52.70       37.50      7.31 o
  -1 -10   9      108.62       95.64     14.93 o
   0 -10   9       15.64        9.39      4.04 o
   1 -10   9       19.06       29.61      5.30 o
   2 -10   9        0.92        0.68      4.29 o
   3 -10   9       76.53       79.64      9.32 o
   4 -10   9        1.96        5.73      5.24 o
   5 -10   9        0.43       -4.75      7.83 o
   6 -10   9       11.36       14.49      6.88 o
   7 -10   9        5.79       26.36      9.68 o
  -9  -9   9       49.78       59.03     11.84 o
  -8  -9   9        6.81       11.12      5.14 o
  -7  -9   9        0.00        0.26      4.56 o
  -6  -9   9       18.51       24.43      4.06 o
  -5  -9   9       63.55       68.13      6.10 o
  -4  -9   9      134.16      125.10      7.71 o
  -3  -9   9       64.97       52.50      5.25 o
  -2  -9   9        5.43        5.02      3.95 o
  -1  -9   9       30.53       23.28      4.20 o
   0  -9   9        3.02        5.07      2.93 o
   1  -9   9        1.93        1.79      3.04 o
   2  -9   9      167.99      162.99      7.47 o
   3  -9   9        7.09       13.34      3.73 o
   4  -9   9       22.62       23.64      3.79 o
   5  -9   9        0.93       -0.98      4.24 o
   6  -9   9        0.05        1.37      4.09 o
   7  -9   9        7.19        6.45      4.33 o
   8  -9   9       25.13       30.43      7.71 o
  -9  -8   9        5.87        0.90      6.70 o
  -8  -8   9        5.79        1.99      5.67 o
  -7  -8   9        6.55        5.96      5.78 o
  -6  -8   9       50.23       51.43      4.67 o
  -5  -8   9       22.66       28.79      4.74 o
  -4  -8   9      111.86      116.64     10.37 o
  -3  -8   9       22.04       26.78      5.48 o
  -2  -8   9       54.24       51.42      5.74 o
  -1  -8   9       65.60       63.86      5.66 o
   0  -8   9        6.61        7.53      3.13 o
   1  -8   9       59.02       48.60      3.33 o
   2  -8   9      221.45      262.25     15.13 o
   3  -8   9        0.76        4.67      2.89 o
   4  -8   9        2.39        2.55      2.96 o
   5  -8   9       65.11       72.54      6.79 o
   6  -8   9       27.06       20.22      4.50 o
   7  -8   9       12.08        7.71      4.54 o
   8  -8   9        4.84        8.09      5.33 o
   9  -8   9        1.01        2.72      6.61 o
 -10  -7   9        1.29       -0.88      7.52 o
  -9  -7   9       52.00       44.60     10.76 o
  -8  -7   9       22.94       34.08     14.10 o
  -7  -7   9       88.88       81.21      7.15 o
  -6  -7   9       38.24       37.10      4.46 o
  -5  -7   9       56.96       61.26      5.05 o
  -4  -7   9       35.41       38.46      6.31 o
  -3  -7   9       96.62       91.19      9.57 o
  -2  -7   9       91.37       91.17      6.68 o
  -1  -7   9       16.77        4.74      3.73 o
   0  -7   9        0.00       -1.36      3.68 o
   1  -7   9       78.88       80.99      3.74 o
   2  -7   9      125.58      119.92      5.54 o
   3  -7   9       41.55       44.35      3.87 o
   4  -7   9      157.34      165.89      7.47 o
   5  -7   9       11.07       14.42      4.31 o
   6  -7   9       19.55       21.51      4.43 o
   7  -7   9       16.09       33.65      4.99 o
   8  -7   9        0.00       -3.77      4.72 o
   9  -7   9        0.57       -2.68      6.83 o
 -10  -6   9       32.14        2.19      8.79 o
  -9  -6   9       25.10       38.53      9.84 o
  -8  -6   9       87.82       98.31     18.15 o
  -7  -6   9       28.44       26.73      5.18 o
  -6  -6   9      236.08      237.83     10.97 o
  -5  -6   9       97.46       80.84      6.49 o
  -4  -6   9      231.27      243.01      8.88 o
  -3  -6   9       12.07       13.29      4.24 o
  -2  -6   9        2.47        2.75      2.30 o
  -1  -6   9       19.54       17.26      2.26 o
   0  -6   9        1.50        4.91      3.29 o
   1  -6   9        0.04        1.49      2.93 o
   2  -6   9       10.45       10.76      4.03 o
   3  -6   9       85.23       90.24      5.01 o
   4  -6   9        1.41        1.79      2.98 o
   5  -6   9        0.24       -1.31      2.65 o
   6  -6   9       13.41       12.72      4.46 o
   7  -6   9        0.53        0.75      4.68 o
   8  -6   9        7.81        7.08      4.60 o
   9  -6   9       24.30       32.81      6.75 o
  10  -6   9       26.51       28.72      8.53 o
 -11  -5   9       25.19       39.09      8.14 o
 -10  -5   9        0.15        7.14      6.93 o
  -9  -5   9        4.41        0.52      5.37 o
  -8  -5   9        7.22        1.19      7.57 o
  -7  -5   9       33.51       38.40      9.69 o
  -6  -5   9      468.18      423.72     14.97 o
  -5  -5   9       98.04      103.33     10.52 o
  -4  -5   9       40.98       47.55      4.72 o
  -3  -5   9        7.17        5.77      2.66 o
  -2  -5   9       82.21       76.34      4.12 o
  -1  -5   9       72.84       58.92      4.35 o
   0  -5   9      352.48      350.19      9.71 o
   1  -5   9      991.93     1034.77     43.83 o
   2  -5   9        1.20        4.22      3.73 o
   3  -5   9        1.73        4.06      3.97 o
   4  -5   9       95.07       75.15      5.36 o
   5  -5   9        0.90       -1.64      2.82 o
   6  -5   9        2.39        4.01      3.15 o
   7  -5   9        1.58        1.60      4.35 o
   8  -5   9        4.86       -3.07      4.64 o
   9  -5   9        0.79        1.89      5.67 o
  10  -5   9       16.80       14.34      7.87 o
 -11  -4   9        1.97        2.06      6.25 o
 -10  -4   9       28.43       35.85      6.47 o
  -9  -4   9        6.44       11.10      4.28 o
  -8  -4   9      107.04       97.33      6.03 o
  -7  -4   9      250.53      207.89     22.17 o
  -6  -4   9      165.86      163.07      7.60 o
  -5  -4   9       35.14       32.53      3.96 o
  -4  -4   9      329.37      310.55      8.50 o
  -3  -4   9       74.67       77.35     16.03 o
  -2  -4   9      719.56      667.64     10.54 o
  -1  -4   9       26.35       19.01      2.31 o
   0  -4   9      139.63      124.00      7.02 o
   1  -4   9      120.78      133.79      7.15 o
   2  -4   9       34.01       42.05      4.63 o
   3  -4   9       19.41       11.09      3.88 o
   4  -4   9       98.11       96.04      5.72 o
   5  -4   9       13.42       12.98      3.85 o
   6  -4   9        3.75        7.26      3.28 o
   7  -4   9        3.99        1.91      4.31 o
   8  -4   9        9.24       10.29      4.41 o
   9  -4   9        6.01        7.23      4.87 o
  10  -4   9        0.40       -3.26      6.51 o
 -11  -3   9        8.52       12.27      5.57 o
 -10  -3   9        1.18        2.10      3.77 o
  -9  -3   9        0.46        2.13      3.65 o
  -8  -3   9        3.58        6.60      3.56 o
  -7  -3   9       47.96       42.52      5.61 o
  -6  -3   9       80.07       85.53      8.11 o
  -5  -3   9      707.50      709.48     19.60 o
  -4  -3   9      216.83      253.58      9.18 o
  -3  -3   9        2.12        3.20      1.85 o
  -2  -3   9        1.92        1.83      1.53 o
  -1  -3   9      135.44      109.26      7.35 o
   0  -3   9      297.75      294.02     13.03 o
   1  -3   9       77.88       94.42      5.84 o
   2  -3   9      104.79       92.22      5.59 o
   3  -3   9       83.80       83.81      4.69 o
   4  -3   9       53.45       59.67      4.57 o
   5  -3   9       12.92       12.44      3.80 o
   6  -3   9       85.01       74.14      5.03 o
   7  -3   9        1.41        2.92      3.43 o
   8  -3   9        0.03        0.74      4.50 o
   9  -3   9        0.57        5.81      4.74 o
  10  -3   9        0.43        4.67      5.20 o
  11  -3   9        9.54       11.97      5.93 o
 -11  -2   9        6.50       13.34      4.42 o
 -10  -2   9       16.41       18.05      4.49 o
  -9  -2   9        8.95        8.24      3.95 o
  -8  -2   9       56.58       51.06      4.40 o
  -7  -2   9        0.28        1.88      4.12 o
  -6  -2   9       81.83       76.70      6.17 o
  -5  -2   9        5.39        8.07      2.66 o
  -4  -2   9       87.18       74.85      3.12 o
  -3  -2   9       14.55       14.68      3.31 o
  -2  -2   9       87.84       84.06      3.07 o
  -1  -2   9       23.87       33.10      2.53 o
   0  -2   9       66.41       64.39      3.92 o
   1  -2   9      477.51      492.03     14.09 o
   2  -2   9       18.52        6.34      3.70 o
   3  -2   9      522.89      495.19     17.61 o
   4  -2   9      186.17      165.32      7.97 o
   5  -2   9       13.83       11.85      2.64 o
   6  -2   9        9.04        3.19      3.56 o
   7  -2   9       37.51       37.52      4.35 o
   8  -2   9       30.94       33.71      5.74 o
   9  -2   9        3.07        6.07      4.64 o
  10  -2   9        9.77       14.42      5.08 o
  11  -2   9        0.11       -4.82      5.96 o
 -11  -1   9       30.61       32.28      5.07 o
 -10  -1   9        5.26        1.74      4.33 o
  -9  -1   9        4.84        6.42      4.20 o
  -8  -1   9        3.54        2.59      3.73 o
  -7  -1   9      615.81      650.93     14.18 o
  -6  -1   9      164.40      157.70      7.98 o
  -5  -1   9       43.48       39.64      5.30 o
  -4  -1   9       47.77       43.69      3.14 o
  -3  -1   9       17.33       15.58      1.57 o
  -2  -1   9        7.57        2.01      2.24 o
  -1  -1   9       22.31       32.45      2.83 o
   0  -1   9      534.24      538.21      8.88 o
   1  -1   9      457.49      421.02     12.99 o
   2  -1   9      198.13      152.58      5.12 o
   3  -1   9       20.64       20.50      3.18 o
   4  -1   9        1.31        0.32      3.28 o
   5  -1   9       12.16        5.19      3.50 o
   6  -1   9      103.07      104.07      6.53 o
   7  -1   9      112.71      115.92      6.60 o
   8  -1   9        4.34        4.32      5.05 o
   9  -1   9        8.08        9.24      4.67 o
  10  -1   9        0.03       -0.59      4.11 o
  11  -1   9        0.12        0.90      4.74 o
 -11   0   9        0.41        2.44      4.61 o
 -10   0   9        0.76        1.44      4.27 o
  -9   0   9       26.68       34.34      4.93 o
  -8   0   9       57.42       42.68      5.80 o
  -7   0   9       47.38       42.37      5.20 o
  -6   0   9      354.40      362.86     12.76 o
  -5   0   9       74.65       78.74      5.93 o
  -4   0   9        1.15        2.57      1.93 o
  -3   0   9       13.89       13.99      1.74 o
  -2   0   9      293.58      319.01      6.57 o
  -1   0   9        1.54        1.62      2.59 o
   0   0   9      138.40      208.76      7.24 o
   1   0   9       27.47       31.66      2.88 o
   2   0   9        3.33        3.74      1.62 o
   3   0   9       12.84       11.18      2.87 o
   4   0   9       15.43       18.61      3.49 o
   5   0   9        3.41       -0.58      5.08 o
   6   0   9       19.71       16.61      5.08 o
   7   0   9        1.00       -0.57      3.67 o
   8   0   9        4.42        8.68      5.19 o
   9   0   9        0.03        1.17      4.31 o
  10   0   9        1.33        5.77      4.50 o
  11   0   9        4.10        1.59      5.00 o
 -11   1   9        0.09        0.62      5.74 o
 -10   1   9        0.10       -2.16      4.28 o
  -9   1   9        4.26        1.44      4.86 o
  -8   1   9        0.10        0.83      4.95 o
  -7   1   9        0.94       -1.68      4.02 o
  -6   1   9      479.78      457.67     15.05 o
  -5   1   9      268.05      261.70      8.95 o
  -4   1   9        5.84        7.65      2.06 o
  -3   1   9       59.30       55.00      3.02 o
  -2   1   9      123.06      150.74      4.85 o
  -1   1   9        6.08       13.67      2.48 o
   0   1   9       60.29       57.42      4.07 o
   1   1   9        9.09       10.79      2.63 o
   2   1   9       91.67       67.99      5.45 o
   3   1   9      174.80      187.55      6.64 o
   4   1   9       27.51       26.93      4.74 o
   5   1   9        0.03        2.38      5.06 o
   6   1   9       73.98       78.90      7.07 o
   7   1   9       58.88       52.74      8.47 o
   8   1   9        7.45        1.54      4.80 o
   9   1   9        2.24        3.11      5.03 o
  10   1   9       16.80       11.72      5.36 o
 -11   2   9        6.93       18.07      5.81 o
 -10   2   9        2.12        5.07      4.60 o
  -9   2   9        0.93       -1.11      4.72 o
  -8   2   9        0.15       -1.23      4.94 o
  -7   2   9      315.79      302.43     12.24 o
  -6   2   9       49.70       57.95      5.10 o
  -5   2   9      124.88      132.83     11.01 o
  -4   2   9        0.02        7.25      3.69 o
  -3   2   9      206.50      225.44      7.13 o
  -2   2   9      167.71      157.44      3.84 o
  -1   2   9        2.57        2.71      1.76 o
   0   2   9      106.72      112.83      4.82 o
   1   2   9      125.12      137.52      5.76 o
   2   2   9      150.18      198.10      8.84 o
   3   2   9       37.18       32.03      3.85 o
   4   2   9      148.54      155.17      7.96 o
   5   2   9       89.29      105.20      9.32 o
   6   2   9       18.62       23.81      5.50 o
   7   2   9        0.01       17.26      4.40 o
   8   2   9       17.00       13.66      4.74 o
   9   2   9        1.69       -3.21     11.07 o
  10   2   9        1.40        5.12      7.25 o
 -10   3   9        1.17        6.63      6.74 o
  -9   3   9        5.67        6.47      4.80 o
  -8   3   9       25.91       19.19      5.36 o
  -7   3   9       12.93       10.41      5.20 o
  -6   3   9        0.09        3.31      3.63 o
  -5   3   9      130.64      129.43      6.14 o
  -4   3   9       29.45       28.53      3.35 o
  -3   3   9       17.58       17.13      3.07 o
  -2   3   9       11.73       12.83      1.72 o
  -1   3   9       36.02       43.96      1.96 o
   0   3   9       14.41        7.29      2.54 o
   1   3   9        0.29        0.97      2.41 o
   2   3   9       20.87       14.40      2.98 o
   3   3   9       47.00       47.65      3.99 o
   4   3   9        0.12        2.45      3.31 o
   5   3   9        0.46        2.29      3.91 o
   6   3   9       12.08       17.62      3.29 o
   7   3   9        4.42       14.88      7.07 o
   8   3   9        4.90        8.18      7.49 o
   9   3   9       29.23       25.90      7.48 o
  10   3   9        7.99        6.97      7.90 o
 -10   4   9       16.37       24.78      7.36 o
  -9   4   9        0.99       10.73      6.67 o
  -8   4   9        0.30        1.03      4.60 o
  -7   4   9       23.86       31.15      5.17 o
  -6   4   9        0.09        8.79      3.62 o
  -5   4   9        2.79        4.65      3.46 o
  -4   4   9       17.40       20.01      3.52 o
  -3   4   9      403.10      402.10     11.78 o
  -2   4   9      331.62      356.06      5.85 o
  -1   4   9       41.26       41.26      2.45 o
   0   4   9       31.48       56.86      5.99 o
   1   4   9      271.99      284.74     11.85 o
   2   4   9      337.59      354.76     11.03 o
   3   4   9        7.84       11.24      4.89 o
   4   4   9        2.49        0.98      4.16 o
   5   4   9      148.17      130.44      8.00 o
   6   4   9        2.54        4.49      4.31 o
   7   4   9       22.70       39.77      6.50 o
   8   4   9        0.04        2.73      5.12 o
   9   4   9       11.50       14.32      6.74 o
  -9   5   9        0.00        7.00      6.49 o
  -8   5   9        0.38        5.70      4.76 o
  -7   5   9        0.27        2.49      4.08 o
  -6   5   9       15.50       20.48      3.80 o
  -5   5   9        0.01        0.69      3.46 o
  -4   5   9      229.16      217.47      7.71 o
  -3   5   9       29.86       32.94      3.71 o
  -2   5   9      150.09      119.04      3.91 o
  -1   5   9        4.40        4.86      2.54 o
   0   5   9      251.70      244.63      6.46 o
   1   5   9       77.79       71.23      4.08 o
   2   5   9      293.03      285.94      7.25 o
   3   5   9       11.04        3.92      4.92 o
   4   5   9        2.29        3.94      5.34 o
   5   5   9        0.04        5.12      6.08 o
   6   5   9        6.17       10.65      6.52 o
   7   5   9        0.08       -1.67      6.63 o
   8   5   9       10.70        1.82      6.48 o
   9   5   9        6.34        5.57      7.43 o
  -9   6   9       19.71       38.37      7.61 o
  -8   6   9        7.70        5.40      5.55 o
  -7   6   9       28.40       37.75      4.92 o
  -6   6   9       42.19       46.04      6.15 o
  -5   6   9        9.61       18.38      3.73 o
  -4   6   9       78.95       77.78      5.18 o
  -3   6   9        1.61        4.74      3.76 o
  -2   6   9      122.43      114.49      6.61 o
  -1   6   9      105.25       94.31      5.49 o
   0   6   9       25.94       25.46      3.68 o
   1   6   9       57.11       34.83      4.30 o
   2   6   9        1.37        5.29      3.65 o
   3   6   9       82.93       99.40      6.61 o
   4   6   9      192.46      213.83     11.10 o
   5   6   9        0.44       -1.89      5.97 o
   6   6   9       24.39       35.12     10.26 o
   7   6   9        0.02       -3.47      6.96 o
   8   6   9        1.13       -6.02      6.92 o
  -8   7   9       15.30       12.93      7.43 o
  -7   7   9       10.15       12.10      5.27 o
  -6   7   9       17.54       18.86      5.01 o
  -5   7   9        2.95        5.61      4.31 o
  -4   7   9        9.72        4.89      4.29 o
  -3   7   9        1.36        1.76      4.01 o
  -2   7   9       11.00       12.17      4.21 o
  -1   7   9       23.93       23.21      3.81 o
   0   7   9       23.97       16.63      3.73 o
   1   7   9        5.50        4.20      3.52 o
   2   7   9       10.06        5.84      4.23 o
   3   7   9        4.37        1.30      4.50 o
   4   7   9       29.85       43.85      5.86 o
   5   7   9        3.57        7.59      5.09 o
   6   7   9       12.51       19.41      5.61 o
   7   7   9       18.69       10.47      6.78 o
  -7   8   9        3.42        0.12      9.99 o
  -6   8   9       11.19        8.21      6.35 o
  -5   8   9       22.00       19.77      6.31 o
  -4   8   9        2.71        0.63      5.58 o
  -3   8   9       42.35       49.59      6.46 o
  -2   8   9        5.17       17.07      7.56 o
  -1   8   9        4.73        7.72      4.62 o
   0   8   9       10.97       18.30      4.20 o
   1   8   9        0.05        1.86      3.86 o
   2   8   9        3.08        1.55      3.99 o
   3   8   9        0.07       -2.25      4.37 o
   4   8   9        6.13        5.94      6.13 o
   5   8   9        0.14        6.07      6.81 o
   6   8   9        4.41       10.43      6.98 o
  -5   9   9       19.41       23.67     10.72 o
  -4   9   9        0.08        2.64      6.36 o
  -3   9   9        1.20        3.40      8.39 o
  -2   9   9        1.94       11.17      8.02 o
  -1   9   9       14.94        6.00      5.37 o
   0   9   9        0.79        1.18      5.58 o
   1   9   9        0.22       -1.22      4.89 o
   2   9   9        2.10       -2.16      5.27 o
   3   9   9        0.09        0.51      5.46 o
   4   9   9        0.75       -6.52      6.52 o
  -2  10   9        9.77       18.18      8.98 o
  -1  10   9       14.97        8.43      8.49 o
   0  10   9        3.95       -2.22      5.89 o
   1  10   9        7.26       10.54      6.17 o
   2  10   9        0.28       -1.10      5.81 o
  -4 -12  10        0.94        9.40      6.92 o
  -3 -12  10       14.78       12.24      7.31 o
  -2 -12  10        5.23        2.92      6.30 o
  -1 -12  10        1.03        2.14      6.42 o
   0 -12  10        0.01       -1.34      6.40 o
   1 -12  10        5.25        5.51      5.45 o
   2 -12  10        0.21        1.30      5.61 o
   3 -12  10        3.96        3.65      4.35 o
   4 -12  10        4.87        4.04      7.41 o
  -6 -11  10        3.77        9.21      7.02 o
  -5 -11  10        0.14       -1.34      6.28 o
  -4 -11  10        4.46        2.00      6.09 o
  -3 -11  10       44.62       65.46      8.95 o
  -2 -11  10       30.40       28.02      7.37 o
  -1 -11  10        2.72        2.54      6.79 o
   0 -11  10        0.39        3.41      6.03 o
   1 -11  10       30.60       22.18      6.30 o
   2 -11  10       34.32       37.62      6.42 o
   3 -11  10        0.06       -0.41      4.52 o
   4 -11  10       18.47       10.04      8.10 o
   5 -11  10        1.46        3.83     14.71 o
  -7 -10  10        0.39       10.14      6.91 o
  -6 -10  10        5.00       -3.76      6.95 o
  -5 -10  10        2.17       -1.34      5.98 o
  -4 -10  10        0.37       -3.15      7.53 o
  -3 -10  10        0.01        4.06      6.37 o
  -2 -10  10        0.75        6.15      5.95 o
  -1 -10  10      194.62      198.59     11.79 o
   0 -10  10       68.44      101.00     17.80 o
   1 -10  10        5.62        6.86      4.77 o
   2 -10  10        3.10       -1.68      3.75 o
   3 -10  10       18.03       23.19      6.46 o
   4 -10  10       11.27        7.49      7.36 o
   5 -10  10        5.47        8.27      7.36 o
   6 -10  10        6.57       13.84      7.05 o
   7 -10  10        3.34        8.81      9.43 o
  -8  -9  10        1.53        9.32      6.97 o
  -7  -9  10        1.08       -3.79      4.68 o
  -6  -9  10        1.72        9.12      4.45 o
  -5  -9  10        0.01        2.84      4.11 o
  -4  -9  10       10.36        1.63      4.24 o
  -3  -9  10       63.59       75.13     10.82 o
  -2  -9  10       16.76       20.88      4.57 o
  -1  -9  10        0.06        1.63      3.87 o
   0  -9  10        6.88        4.51      3.93 o
   1  -9  10        2.34        3.63      2.95 o
   2  -9  10      118.18       97.38      5.10 o
   3  -9  10       21.65       15.47      4.77 o
   4  -9  10        7.92        4.20      4.21 o
   5  -9  10       35.52       49.54     10.18 o
   6  -9  10        5.48        3.31      4.20 o
   7  -9  10        1.40       -0.68      5.24 o
   8  -9  10       11.46        6.48      7.17 o
  -9  -8  10        0.84        7.33      6.99 o
  -8  -8  10        1.86        5.74      5.44 o
  -7  -8  10        9.47        8.65      5.50 o
  -6  -8  10       12.61       16.33      6.59 o
  -5  -8  10        2.79       -0.23      4.44 o
  -4  -8  10       19.72       19.50      5.45 o
  -3  -8  10       31.77       24.89      5.13 o
  -2  -8  10       38.32       44.63      5.76 o
  -1  -8  10      203.90      232.81      8.91 o
   0  -8  10        2.79        3.37      3.67 o
   1  -8  10       84.56      112.10      5.33 o
   2  -8  10      194.85      191.50      6.25 o
   3  -8  10        0.60        3.52      3.05 o
   4  -8  10       12.95       15.29      3.26 o
   5  -8  10       46.38       58.55      5.93 o
   6  -8  10        1.28        3.79      4.20 o
   7  -8  10       13.57       29.38      5.11 o
   8  -8  10        0.01        0.06      5.90 o
  -9  -7  10       92.50      113.59     27.51 o
  -8  -7  10        9.76        6.68      9.67 o
  -7  -7  10        0.40        2.93      5.47 o
  -6  -7  10       85.19       79.34     15.24 o
  -5  -7  10        7.76        4.28      4.01 o
  -4  -7  10       54.40       60.41      6.58 o
  -3  -7  10       12.96       11.64      4.57 o
  -2  -7  10      102.02       98.89      6.96 o
  -1  -7  10        7.93       10.33      4.30 o
   0  -7  10       31.55       35.41      4.59 o
   1  -7  10        0.33        4.53      3.75 o
   2  -7  10        2.66        4.29      3.67 o
   3  -7  10       57.64       58.59      4.37 o
   4  -7  10       11.74       18.17      3.20 o
   5  -7  10        4.44        5.78      3.97 o
   6  -7  10        3.91        2.25      4.34 o
   7  -7  10        3.80        2.43      4.72 o
   8  -7  10        0.04        2.49      5.02 o
   9  -7  10        5.44        2.34      6.03 o
 -10  -6  10       14.52       18.42      6.56 o
  -9  -6  10       76.70       80.11     15.61 o
  -8  -6  10        2.44       -8.35      8.35 o
  -7  -6  10        9.12        7.58      8.14 o
  -6  -6  10      178.19      194.38     11.71 o
  -5  -6  10       41.25       16.88      4.53 o
  -4  -6  10       53.03       61.43      6.76 o
  -3  -6  10      101.92       95.26      6.95 o
  -2  -6  10       42.57       44.05      6.61 o
  -1  -6  10      387.83      394.28      7.69 o
   0  -6  10       50.02       46.71      5.30 o
   1  -6  10       47.88       48.90      6.01 o
   2  -6  10       42.00       43.42      4.99 o
   3  -6  10       20.46       32.56      4.76 o
   4  -6  10       10.92       14.87      3.54 o
   5  -6  10        5.50        4.20      3.38 o
   6  -6  10        6.14        2.41      4.31 o
   7  -6  10       12.28       12.90      4.69 o
   8  -6  10        1.21        3.53      4.56 o
   9  -6  10        0.43        2.88      6.55 o
 -10  -5  10       17.27       16.09      6.04 o
  -9  -5  10        4.58        9.84      5.22 o
  -8  -5  10       10.40        9.75      8.09 o
  -7  -5  10       55.32       45.21      8.11 o
  -6  -5  10      226.08      246.82     18.75 o
  -5  -5  10       38.08       45.17      4.18 o
  -4  -5  10      298.48      318.67      9.10 o
  -3  -5  10      251.78      232.91      8.56 o
  -2  -5  10      131.72      101.07      5.87 o
  -1  -5  10        0.04        0.05      2.25 o
   0  -5  10      794.82      767.50     27.65 o
   1  -5  10      254.31      226.14     13.35 o
   2  -5  10      242.27      241.28     10.13 o
   3  -5  10       79.26       81.97      7.56 o
   4  -5  10       27.57       31.90      4.53 o
   5  -5  10        8.50        2.95      3.81 o
   6  -5  10        0.19       -4.72      5.31 o
   7  -5  10        5.00        2.39      4.27 o
   8  -5  10        0.17       -3.51      4.54 o
   9  -5  10        0.92        3.77      6.06 o
  10  -5  10        8.85        5.30      6.35 o
 -11  -4  10        3.29        3.68      6.37 o
 -10  -4  10        4.21        1.62      5.94 o
  -9  -4  10        0.69        3.60      5.47 o
  -8  -4  10        3.93        6.15      5.12 o
  -7  -4  10       45.72       21.18      9.49 o
  -6  -4  10       24.32       13.35      7.01 o
  -5  -4  10       77.87       67.45      8.57 o
  -4  -4  10        5.54       10.53      3.81 o
  -3  -4  10      676.71      579.77     10.93 o
  -2  -4  10      433.39      385.75      6.23 o
  -1  -4  10        6.32        4.28      2.37 o
   0  -4  10        4.24        4.72      2.50 o
   1  -4  10       93.51      103.89      5.29 o
   2  -4  10        5.26        4.15      4.76 o
   3  -4  10       32.17       36.76      4.64 o
   4  -4  10       58.05       55.07      5.99 o
   5  -4  10      131.96      130.79      6.82 o
   6  -4  10       13.86       14.06      4.08 o
   7  -4  10       23.60       18.34      5.26 o
   8  -4  10       10.20        5.05      4.92 o
   9  -4  10        4.99       14.60      4.85 o
  10  -4  10        0.72        1.45      6.62 o
 -11  -3  10       17.88       19.63      7.24 o
 -10  -3  10        4.70        5.53      6.78 o
  -9  -3  10       18.19       21.38      4.59 o
  -8  -3  10       10.55        6.81      4.12 o
  -7  -3  10       52.21       46.73      6.81 o
  -6  -3  10       10.68       12.10      4.13 o
  -5  -3  10       65.99       64.20      5.66 o
  -4  -3  10        2.49        3.69      2.07 o
  -3  -3  10       43.40       45.27      5.28 o
  -2  -3  10      309.00      328.33      8.06 o
  -1  -3  10      128.24      127.53      3.76 o
   0  -3  10       94.50       72.55      3.61 o
   1  -3  10      473.56      451.63     14.57 o
   2  -3  10      305.35      296.34     14.40 o
   3  -3  10        0.99       -0.39      4.03 o
   4  -3  10       12.09       13.65      3.83 o
   5  -3  10        0.00        1.19      3.78 o
   6  -3  10        7.19        0.74      3.88 o
   7  -3  10        0.27       -1.15      5.06 o
   8  -3  10       19.67       18.18      6.58 o
   9  -3  10       20.87       25.41      5.39 o
  10  -3  10        0.50       -6.22      6.22 o
 -11  -2  10       29.52       31.72      8.50 o
 -10  -2  10        8.53        5.91      4.83 o
  -9  -2  10        5.13       15.12      4.87 o
  -8  -2  10        4.50       -0.09      4.78 o
  -7  -2  10      100.33      124.16     11.90 o
  -6  -2  10       31.31       40.88      4.75 o
  -5  -2  10      321.36      336.56      8.47 o
  -4  -2  10       89.37       87.16      4.50 o
  -3  -2  10       91.64       97.24      6.40 o
  -2  -2  10      116.29      117.40      3.74 o
  -1  -2  10        4.25        1.27      3.33 o
   0  -2  10       13.71       25.70      3.34 o
   1  -2  10       80.65       89.69      5.66 o
   2  -2  10      361.13      363.13     11.11 o
   3  -2  10        2.88        4.80      3.21 o
   4  -2  10      150.85      146.53      9.44 o
   5  -2  10       19.54       34.23      4.73 o
   6  -2  10       62.31       50.07      5.41 o
   7  -2  10       74.79       69.04      5.66 o
   8  -2  10        5.61        6.62      5.23 o
   9  -2  10       21.20       14.62      5.25 o
  10  -2  10        4.21        0.48      5.21 o
 -11  -1  10       16.84       16.93      6.10 o
 -10  -1  10        0.66       -1.76      5.05 o
  -9  -1  10        1.89        1.98      4.84 o
  -8  -1  10      246.19      263.00     13.20 o
  -7  -1  10       51.02       48.46      5.78 o
  -6  -1  10        1.95       -1.84      4.72 o
  -5  -1  10        1.97        3.73      4.27 o
  -4  -1  10      265.12      251.62      8.32 o
  -3  -1  10       58.78       51.36      3.38 o
  -2  -1  10        2.46        0.49      2.61 o
  -1  -1  10        6.02        3.36      2.75 o
   0  -1  10      124.73      143.66      6.43 o
   1  -1  10       32.63       26.30      3.02 o
   2  -1  10        5.24        5.67      1.21 o
   3  -1  10     1142.78     1106.72     18.43 o
   4  -1  10       12.79       14.90      5.31 o
   5  -1  10       46.65       51.10      6.18 o
   6  -1  10       41.85       39.37      5.77 o
   7  -1  10        3.71        2.46      4.21 o
   8  -1  10       39.15       45.21      8.75 o
   9  -1  10       16.55        8.89      5.30 o
  10  -1  10        8.75        8.90      4.17 o
 -11   0  10        0.10       -5.64      5.64 o
 -10   0  10        8.99        8.09      5.10 o
  -9   0  10        1.92        1.77      5.18 o
  -8   0  10        0.07        0.58      6.01 o
  -7   0  10       46.35       50.00      5.43 o
  -6   0  10       15.08       16.61      4.50 o
  -5   0  10       93.66       95.86      6.00 o
  -4   0  10        8.74        9.83      3.94 o
  -3   0  10        1.55        3.08      3.66 o
  -2   0  10       10.13        7.55      2.50 o
  -1   0  10       67.39       85.65      4.91 o
   0   0  10       28.99       48.52      4.74 o
   1   0  10        5.45        5.00      2.76 o
   2   0  10      580.03      614.37     14.25 o
   3   0  10       91.30       97.72      4.43 o
   4   0  10        0.36        4.21      5.11 o
   5   0  10        5.80        9.17      5.28 o
   6   0  10       37.50       30.60      5.59 o
   7   0  10        7.75        9.18      5.10 o
   8   0  10      104.90       96.56     10.84 o
   9   0  10       12.56       14.62      5.29 o
  10   0  10       24.18       24.59      5.14 o
 -11   1  10        0.32        5.01      7.02 o
 -10   1  10        4.12        0.58      5.38 o
  -9   1  10       37.43       36.27      5.64 o
  -8   1  10      103.68       94.92      8.85 o
  -7   1  10        9.70        7.91      4.22 o
  -6   1  10        0.09        0.10      4.29 o
  -5   1  10        0.66        2.95      3.66 o
  -4   1  10       41.36       30.95      4.06 o
  -3   1  10        6.90        4.77      3.40 o
  -2   1  10       38.50       42.53      3.32 o
  -1   1  10        8.63        7.79      3.20 o
   0   1  10       14.58       11.81      2.99 o
   1   1  10      184.72      178.79      8.21 o
   2   1  10        2.09        3.24      4.38 o
   3   1  10      622.59      549.98     13.14 o
   4   1  10       10.85        8.83      5.06 o
   5   1  10       24.99       17.28      5.74 o
   6   1  10       41.10       43.39      8.97 o
   7   1  10       23.46       20.26      7.38 o
   8   1  10        2.58        1.70      4.89 o
   9   1  10       16.53        5.44      5.15 o
  10   1  10        0.43        3.49      7.13 o
 -10   2  10        0.57        1.80      5.40 o
  -9   2  10        0.22        1.09      4.92 o
  -8   2  10       12.00       11.75      5.03 o
  -7   2  10        3.70       14.20      5.87 o
  -6   2  10      125.51      130.60      6.48 o
  -5   2  10      147.67      153.10      6.77 o
  -4   2  10        0.11        3.13      3.71 o
  -3   2  10        4.86        4.63      3.48 o
  -2   2  10       62.40       47.19      2.54 o
  -1   2  10        4.84        9.93      2.31 o
   0   2  10      110.64      109.16      6.30 o
   1   2  10       11.50       16.61      3.37 o
   2   2  10      145.49      145.17      7.52 o
   3   2  10       14.29       27.49      4.88 o
   4   2  10        2.85        7.83      5.08 o
   5   2  10       47.37       68.66      6.71 o
   6   2  10       16.08        4.39      5.16 o
   7   2  10        1.35        6.17      7.19 o
   8   2  10       63.97       73.74     12.59 o
   9   2  10        0.48       -3.59      7.24 o
  10   2  10        1.68        4.11      8.05 o
 -10   3  10        0.22       -1.48      6.72 o
  -9   3  10        7.07        1.70      5.03 o
  -8   3  10        1.10       -0.66      5.06 o
  -7   3  10        0.60       -2.39      5.35 o
  -6   3  10       30.59       25.98      6.10 o
  -5   3  10      227.97      173.35      7.12 o
  -4   3  10        3.49        2.51      3.54 o
  -3   3  10        1.16        7.05      3.61 o
  -2   3  10        3.48        5.24      1.88 o
  -1   3  10       41.63       42.54      3.33 o
   0   3  10       56.10       46.60      3.72 o
   1   3  10      164.07      137.09      8.97 o
   2   3  10      201.98      188.50      8.65 o
   3   3  10      158.85      146.40      9.54 o
   4   3  10       13.60        6.17      5.23 o
   5   3  10        8.83        6.49      5.19 o
   6   3  10        0.12        1.24      5.96 o
   7   3  10       38.48       32.72      6.89 o
   8   3  10        5.24       -0.51      6.27 o
   9   3  10        4.88        1.37      7.42 o
  -9   4  10        7.08        4.51      6.96 o
  -8   4  10        0.34        0.38      5.02 o
  -7   4  10      107.86       98.96      7.67 o
  -6   4  10       63.61       69.75      5.33 o
  -5   4  10        5.02        4.83      3.51 o
  -4   4  10        8.60       13.78      3.56 o
  -3   4  10       20.05       29.11      4.22 o
  -2   4  10      119.54      128.61      4.70 o
  -1   4  10       10.11       27.40      3.45 o
   0   4  10      294.86      330.06     19.95 o
   1   4  10      541.06      563.10     11.41 o
   2   4  10        3.11        4.04      4.93 o
   3   4  10      260.14      332.35     11.47 o
   4   4  10      177.16      241.32     10.13 o
   5   4  10        3.00        4.12      5.11 o
   6   4  10       32.88       33.13      7.66 o
   7   4  10        0.27        2.34      6.74 o
   8   4  10        7.73       25.49      6.87 o
   9   4  10        0.93        3.48      6.90 o
  -9   5  10        0.79       -4.51      7.35 o
  -8   5  10        0.01       -1.84      4.32 o
  -7   5  10        2.15       -1.97      4.24 o
  -6   5  10       14.55       14.75      4.58 o
  -5   5  10        6.63        7.72      3.57 o
  -4   5  10       45.87       34.49      4.35 o
  -3   5  10        9.41       11.86      3.31 o
  -2   5  10       61.03       46.07      4.92 o
  -1   5  10       11.85        3.55      2.95 o
   0   5  10       24.48       20.99      3.51 o
   1   5  10       25.08       24.32      4.11 o
   2   5  10      167.56      143.38      6.89 o
   3   5  10        4.75        0.89      4.85 o
   4   5  10        0.68        5.66      5.00 o
   5   5  10        2.33        6.31      6.25 o
   6   5  10        1.33        9.04      5.93 o
   7   5  10       26.73       24.71      7.11 o
   8   5  10       11.98       14.53      7.49 o
  -8   6  10        4.30       -0.29      5.40 o
  -7   6  10        2.90        4.52      4.42 o
  -6   6  10        0.00        1.86      5.87 o
  -5   6  10      115.36      111.95      7.20 o
  -4   6  10        5.00        9.22      4.23 o
  -3   6  10        0.73        7.05      4.68 o
  -2   6  10       67.22       60.89      5.42 o
  -1   6  10        0.52        8.21      3.22 o
   0   6  10       27.23       43.30      5.95 o
   1   6  10       36.80       32.54      4.27 o
   2   6  10        3.61        4.74      3.91 o
   3   6  10       14.21       14.48      4.21 o
   4   6  10        2.65        4.68      4.81 o
   5   6  10        1.82       10.65      6.06 o
   6   6  10        4.40        5.81      6.55 o
   7   6  10        4.62        7.05      7.38 o
  -7   7  10        8.96       13.86      5.56 o
  -6   7  10        2.33        2.41      5.28 o
  -5   7  10       22.72       20.73      5.95 o
  -4   7  10        1.08        3.17      4.44 o
  -3   7  10        2.83        2.48      4.62 o
  -2   7  10       25.33       38.72      5.18 o
  -1   7  10       98.98       87.63      6.43 o
   0   7  10       10.32        6.07      3.54 o
   1   7  10        0.11       -0.52      3.73 o
   2   7  10        1.56       -1.01      3.86 o
   3   7  10        5.73        1.32      4.79 o
   4   7  10        1.22        1.32      4.92 o
   5   7  10        0.39        1.10      5.39 o
   6   7  10       26.73       30.92      8.53 o
  -6   8  10        6.65        0.84      6.38 o
  -5   8  10        7.21        8.23      6.68 o
  -4   8  10        9.07        8.68      5.75 o
  -3   8  10        1.25       -0.08      6.03 o
  -2   8  10        0.57        5.41      5.93 o
  -1   8  10        0.63        4.74      6.17 o
   0   8  10       53.19       56.29      6.62 o
   1   8  10        3.48        2.61      4.94 o
   2   8  10        0.67        0.45      5.45 o
   3   8  10        0.00       -0.58      5.51 o
   4   8  10       41.10       50.60      8.19 o
   5   8  10       10.01        5.80      8.05 o
  -3   9  10        0.50        1.67      8.50 o
  -2   9  10       10.33       -2.64     10.13 o
  -1   9  10       14.94        9.74      7.77 o
   0   9  10       13.22        7.98     11.24 o
   1   9  10        0.09        2.73      5.75 o
   2   9  10        0.72       -1.69      5.80 o
   3   9  10        1.11        0.33      5.73 o
  -3 -12  11       16.08       14.07      6.71 o
  -2 -12  11        8.46        6.11      6.19 o
  -1 -12  11        2.93       10.85      5.55 o
   0 -12  11        0.22       -2.10      5.29 o
   1 -12  11        4.42        2.80      5.99 o
   2 -12  11        3.98       10.29      6.46 o
  -5 -11  11        0.62       -1.41      7.66 o
  -4 -11  11       12.70       11.72      6.31 o
  -3 -11  11       28.49       24.42      6.79 o
  -2 -11  11       53.56       47.53      9.57 o
  -1 -11  11        6.60       14.27      6.47 o
   0 -11  11        8.50       14.81      6.23 o
   1 -11  11       22.58       33.15      5.75 o
   2 -11  11        1.68        1.54      4.28 o
   3 -11  11       12.69       15.63      5.19 o
   4 -11  11       15.30       12.85      8.82 o
  -6 -10  11        3.26        7.93      6.31 o
  -5 -10  11       10.74        7.01      6.88 o
  -4 -10  11        0.68        0.49      6.62 o
  -3 -10  11      156.85      202.78     12.38 o
  -2 -10  11        1.98        2.63      6.41 o
  -1 -10  11       83.59       87.47      9.02 o
   0 -10  11       20.50       15.23      5.84 o
   1 -10  11        4.65        5.01      4.92 o
   2 -10  11        0.14       -2.40      3.79 o
   3 -10  11       14.41       16.48     12.08 o
   4 -10  11        0.13        2.89      7.12 o
   5 -10  11        5.75        5.62      6.38 o
   6 -10  11        1.46       -1.95      7.35 o
  -7  -9  11        2.40        4.03      5.09 o
  -6  -9  11        0.22       -4.34      6.26 o
  -5  -9  11        3.44        1.99      4.82 o
  -4  -9  11       31.73       26.19      4.92 o
  -3  -9  11      118.99      114.05     10.21 o
  -2  -9  11      207.50      176.85      8.51 o
  -1  -9  11        6.17        3.27      4.40 o
   0  -9  11        0.67        4.12      3.86 o
   1  -9  11        8.84        7.40      3.68 o
   2  -9  11        3.07        5.34      3.25 o
   3  -9  11       15.07        6.81      3.79 o
   4  -9  11      105.44      101.37     10.40 o
   5  -9  11        0.23        2.26      4.92 o
   6  -9  11        0.14        4.44      5.35 o
   7  -9  11       14.06       14.64      6.90 o
  -8  -8  11       23.72       31.65     10.94 o
  -7  -8  11       19.33       19.62      6.08 o
  -6  -8  11        9.58       11.00      4.82 o
  -5  -8  11        0.41        0.43      4.67 o
  -4  -8  11      106.91      105.86      9.63 o
  -3  -8  11        3.91        7.34      5.98 o
  -2  -8  11       95.56      102.49      7.91 o
  -1  -8  11       99.24      116.73      6.87 o
   0  -8  11       15.07       10.99      4.02 o
   1  -8  11       30.56       24.76      4.16 o
   2  -8  11        0.54        3.30      3.20 o
   3  -8  11       17.68       16.74      3.53 o
   4  -8  11        2.60        4.68      3.89 o
   5  -8  11       63.20       64.48      5.81 o
   6  -8  11        0.45        3.43      4.41 o
   7  -8  11        0.63       -1.74      4.76 o
   8  -8  11        2.49        3.48      5.97 o
  -9  -7  11       10.00        8.81      9.60 o
  -8  -7  11        9.38       14.72      9.56 o
  -7  -7  11        8.61        7.58      5.87 o
  -6  -7  11        0.40        8.44      4.57 o
  -5  -7  11       50.31       56.08      6.91 o
  -4  -7  11      372.24      374.31     14.04 o
  -3  -7  11       91.38       75.53      6.12 o
  -2  -7  11       51.85       46.46      5.31 o
  -1  -7  11       20.48       24.44      4.68 o
   0  -7  11       12.88       12.65      4.24 o
   1  -7  11       18.67        5.76      3.99 o
   2  -7  11       31.87       24.12      4.66 o
   3  -7  11       70.79       67.20      5.50 o
   4  -7  11        6.23        7.20      3.32 o
   5  -7  11        3.63        0.00      4.38 o
   6  -7  11       11.49        9.66      4.63 o
   7  -7  11        0.36        1.58      4.75 o
   8  -7  11       21.46       19.61      5.53 o
  -9  -6  11       19.35       11.88      6.43 o
  -8  -6  11        9.07        4.85      8.14 o
  -7  -6  11       25.67       22.72      7.23 o
  -6  -6  11        2.31        1.88      4.06 o
  -5  -6  11       45.67       42.94      4.81 o
  -4  -6  11        0.26        3.44      3.71 o
  -3  -6  11      135.96      166.14      8.30 o
  -2  -6  11       66.75       61.48      5.61 o
  -1  -6  11      867.92      967.96     34.70 o
   0  -6  11      331.25      398.63     14.61 o
   1  -6  11        3.41        9.85      4.01 o
   2  -6  11      182.21      203.55     10.10 o
   3  -6  11       93.21       97.23      8.24 o
   4  -6  11       14.11       14.44      4.38 o
   5  -6  11       29.96       38.00      4.84 o
   6  -6  11       19.50       24.35      4.96 o
   7  -6  11        6.28       11.12      4.92 o
   8  -6  11       16.57       35.87      5.90 o
   9  -6  11        9.56        6.14      6.24 o
 -10  -5  11       26.62       34.89      7.39 o
  -9  -5  11       10.76       13.22      5.66 o
  -8  -5  11       27.01       15.26      5.77 o
  -7  -5  11        0.70       -1.79      6.83 o
  -6  -5  11       63.44       57.98      6.79 o
  -5  -5  11       45.18       54.82      6.59 o
  -4  -5  11      282.66      288.59     12.96 o
  -3  -5  11      562.77      574.57     16.42 o
  -2  -5  11      151.86      155.19      7.19 o
  -1  -5  11       77.60       76.74      4.23 o
   0  -5  11      468.76      451.63      8.86 o
   1  -5  11      304.88      291.99     13.38 o
   2  -5  11      156.46      164.40      9.41 o
   3  -5  11        5.38        5.46      5.14 o
   4  -5  11        3.08        1.16      4.01 o
   5  -5  11       67.46       62.42      5.36 o
   6  -5  11        5.37        3.00      5.24 o
   7  -5  11        4.27       10.15      4.56 o
   8  -5  11        9.26        8.96      5.21 o
   9  -5  11        0.56        5.13      5.76 o
 -10  -4  11        0.14       -1.93      6.05 o
  -9  -4  11       47.92       43.28      6.71 o
  -8  -4  11       21.68       18.81      4.38 o
  -7  -4  11       20.38       22.60      4.38 o
  -6  -4  11       62.68       65.02      6.08 o
  -5  -4  11       32.56       37.31      5.48 o
  -4  -4  11        6.63       15.61      4.44 o
  -3  -4  11      180.80      265.99      8.92 o
  -2  -4  11      442.78      455.54     19.66 o
  -1  -4  11       37.99       44.50      3.47 o
   0  -4  11      279.77      251.88      8.87 o
   1  -4  11      170.14      209.66     11.81 o
   2  -4  11       73.77      128.15      9.03 o
   3  -4  11       16.10       18.01      5.30 o
   4  -4  11       32.52       34.27      4.79 o
   5  -4  11      133.84      142.57      8.47 o
   6  -4  11        2.34        0.30      4.23 o
   7  -4  11      101.51      110.14      8.82 o
   8  -4  11        1.90        1.98      5.03 o
   9  -4  11        1.07        4.42      5.47 o
 -10  -3  11       27.49       41.70      8.11 o
  -9  -3  11        1.99       -1.34      5.25 o
  -8  -3  11        0.40        1.53      4.34 o
  -7  -3  11       26.64       19.47      4.70 o
  -6  -3  11      265.50      274.93      8.09 o
  -5  -3  11       42.30       39.12      3.94 o
  -4  -3  11        1.93        0.35      2.90 o
  -3  -3  11        0.33       -1.10      4.24 o
  -2  -3  11        0.08       -1.06      1.96 o
  -1  -3  11       24.44       22.65      1.95 o
   0  -3  11      156.68      131.54      4.96 o
   1  -3  11      165.58      135.27      5.08 o
   2  -3  11        9.81        6.08      4.83 o
   3  -3  11       98.82       90.52     11.75 o
   4  -3  11      114.06       91.79      6.68 o
   5  -3  11       57.54       61.19      5.82 o
   6  -3  11        3.03        2.92      4.32 o
   7  -3  11       19.00       28.89      6.06 o
   8  -3  11        2.16        4.39      5.57 o
   9  -3  11        3.79        3.52      5.81 o
 -10  -2  11        0.33       -2.18      5.00 o
  -9  -2  11        3.70        3.97      5.06 o
  -8  -2  11        5.83       11.90      4.76 o
  -7  -2  11       22.44       21.68      5.30 o
  -6  -2  11      146.75      158.30      7.49 o
  -5  -2  11       62.08       78.71      6.05 o
  -4  -2  11       31.58       30.32      4.43 o
  -3  -2  11        0.01        0.76      3.63 o
  -2  -2  11        0.40        3.49      2.95 o
  -1  -2  11        4.97        6.78      3.64 o
   0  -2  11      112.97      102.97      5.90 o
   1  -2  11       57.60       52.76      3.20 o
   2  -2  11       71.30       61.03     12.57 o
   3  -2  11       49.97       48.59      5.85 o
   4  -2  11        5.54       13.30      5.83 o
   5  -2  11       83.42       95.33      7.69 o
   6  -2  11        0.99        6.85      5.17 o
   7  -2  11        0.73       -0.44      4.37 o
   8  -2  11       31.05       44.63      7.19 o
   9  -2  11        2.28        3.02      5.64 o
  10  -2  11        0.13       -0.03      5.45 o
 -10  -1  11       15.94       18.01      5.17 o
  -9  -1  11        3.98        3.52      5.03 o
  -8  -1  11       14.48       21.06      6.88 o
  -7  -1  11       48.05       48.17      5.71 o
  -6  -1  11       84.37       70.40      5.67 o
  -5  -1  11       26.23       16.73      4.65 o
  -4  -1  11       19.22       13.67      4.25 o
  -3  -1  11        0.01       -0.14      3.97 o
  -2  -1  11        0.42        0.43      3.03 o
  -1  -1  11       19.51       11.75      3.90 o
   0  -1  11        0.17        0.32      3.44 o
   1  -1  11       85.75      108.59      5.75 o
   2  -1  11      111.50      100.51      5.62 o
   3  -1  11        6.61        5.88      4.53 o
   4  -1  11        1.96       -4.88      5.30 o
   5  -1  11       97.48       69.12      7.10 o
   6  -1  11        0.08       -3.74      5.19 o
   7  -1  11        7.64        2.73      5.04 o
   8  -1  11        2.48        0.61      6.85 o
   9  -1  11        3.94        4.93      6.59 o
 -10   0  11       21.77        6.24      5.78 o
  -9   0  11        4.25        6.40      5.10 o
  -8   0  11        0.93       -0.86      5.73 o
  -7   0  11       24.15       34.53      5.58 o
  -6   0  11        9.39       20.70      4.33 o
  -5   0  11        6.41        6.76      4.22 o
  -4   0  11       97.37       92.15      5.80 o
  -3   0  11        1.41        0.43      3.65 o
  -2   0  11       36.14       36.93      3.95 o
  -1   0  11        9.91        9.96      3.62 o
   0   0  11       28.58      139.70      6.56 o
   1   0  11        4.36        7.26      2.98 o
   2   0  11       33.22       36.14      5.89 o
   3   0  11       61.65       80.83      6.75 o
   4   0  11        3.15        1.23      4.96 o
   5   0  11        0.03       -1.24      5.34 o
   6   0  11        0.07       -0.01      5.35 o
   7   0  11       39.32       53.38      6.48 o
   8   0  11       50.41       56.51      9.11 o
   9   0  11       10.61       11.15      5.37 o
 -10   1  11        2.08        6.63      5.47 o
  -9   1  11        0.18        0.70      5.11 o
  -8   1  11       13.71       12.71      6.30 o
  -7   1  11        9.10        5.10      6.01 o
  -6   1  11        0.03       -1.88      3.68 o
  -5   1  11       54.21       44.53      4.75 o
  -4   1  11       78.98       99.82      7.23 o
  -3   1  11       17.89       29.42      4.09 o
  -2   1  11        6.47        1.20      3.31 o
  -1   1  11        6.75        3.49      1.89 o
   0   1  11       10.03        5.71      3.64 o
   1   1  11       52.95       37.06      3.85 o
   2   1  11        3.76        8.67      5.04 o
   3   1  11      293.49      299.12     10.72 o
   4   1  11       10.21        8.01      5.10 o
   5   1  11       24.51       12.91      5.12 o
   6   1  11        0.64        6.03      5.62 o
   7   1  11        0.62       -5.55      5.55 o
   8   1  11        0.84        1.82      7.57 o
   9   1  11        2.67       -1.53      6.81 o
 -10   2  11       27.91       26.52      6.06 o
  -9   2  11        0.99        4.08      5.15 o
  -8   2  11        0.45        1.23      5.62 o
  -7   2  11        0.60        0.92      4.74 o
  -6   2  11       30.78       28.53      4.37 o
  -5   2  11       13.95       13.76      4.01 o
  -4   2  11        5.01       15.30      3.82 o
  -3   2  11       72.31       62.99      5.01 o
  -2   2  11        0.18        2.03      3.37 o
  -1   2  11        0.15        4.96      2.20 o
   0   2  11        6.03        3.67      3.85 o
   1   2  11        7.69       10.52      4.71 o
   2   2  11      232.46      252.67     11.19 o
   3   2  11      123.39      159.98      9.69 o
   4   2  11       71.50       95.24      7.35 o
   5   2  11       27.64       37.21      5.89 o
   6   2  11        5.98        5.90      4.95 o
   7   2  11       10.71        4.76      5.99 o
   8   2  11        0.15        0.98      6.96 o
   9   2  11       16.33       30.64      8.79 o
  -9   3  11        0.08       -0.27      5.17 o
  -8   3  11       15.92       11.45      6.14 o
  -7   3  11        0.58       -0.98      4.83 o
  -6   3  11        5.60        5.87      3.84 o
  -5   3  11        2.34        0.00      3.72 o
  -4   3  11       13.84        3.46      3.77 o
  -3   3  11        3.31        1.70      3.45 o
  -2   3  11       11.91        6.11      3.22 o
  -1   3  11        6.48        1.61      2.42 o
   0   3  11       30.10       24.67      3.50 o
   1   3  11       21.52       21.76      5.02 o
   2   3  11        0.37       -0.42      4.99 o
   3   3  11      360.05      317.55     11.29 o
   4   3  11        2.03        6.36      5.21 o
   5   3  11        0.49        5.39      5.33 o
   6   3  11       31.01       35.12      5.83 o
   7   3  11        3.24        6.60      6.49 o
   8   3  11        0.00        1.17      6.51 o
  -9   4  11        1.56        1.38      5.99 o
  -8   4  11        0.35       -1.24      4.56 o
  -7   4  11        0.08       -1.52      5.09 o
  -6   4  11        2.36        7.29      4.48 o
  -5   4  11       18.24       18.05      3.99 o
  -4   4  11        1.34        9.28      3.71 o
  -3   4  11       55.64       62.23      5.35 o
  -2   4  11       13.71       13.63      3.78 o
  -1   4  11       29.15       27.55      4.59 o
   0   4  11       18.44       18.18      3.60 o
   1   4  11       49.16       41.73      4.57 o
   2   4  11       38.86       50.74      6.34 o
   3   4  11        8.66       10.67      4.74 o
   4   4  11       41.49       48.81      6.32 o
   5   4  11       44.47       47.82      6.28 o
   6   4  11       11.95       29.93      7.68 o
   7   4  11        1.08        1.74      7.32 o
   8   4  11        2.41        0.07      6.71 o
  -8   5  11       17.15       15.63      4.68 o
  -7   5  11        2.15        4.74      4.77 o
  -6   5  11       18.34       21.94      6.94 o
  -5   5  11       19.70       18.34      4.12 o
  -4   5  11       22.19       29.85      5.20 o
  -3   5  11        5.99       15.39      4.74 o
  -2   5  11      181.65      152.01      8.82 o
  -1   5  11        7.54       11.19      4.80 o
   0   5  11       46.08       36.61      4.22 o
   1   5  11       35.80       29.15      4.21 o
   2   5  11        4.61        6.19      3.66 o
   3   5  11        5.44       10.92      4.10 o
   4   5  11       80.31       61.69      7.11 o
   5   5  11        9.07       10.37      6.19 o
   6   5  11        0.07        7.39      7.05 o
   7   5  11        2.76       -1.34      7.02 o
  -7   6  11       12.17       10.75      5.41 o
  -6   6  11        0.47        1.08      5.78 o
  -5   6  11       11.92       13.17      4.93 o
  -4   6  11        4.56        5.11      4.68 o
  -3   6  11        5.41        3.95      4.61 o
  -2   6  11       19.60       16.49      5.16 o
  -1   6  11       36.25       49.66      5.60 o
   0   6  11        2.96        3.33      4.69 o
   1   6  11        0.78        1.67      3.80 o
   2   6  11       13.26       15.23      4.11 o
   3   6  11       10.95        8.16      4.24 o
   4   6  11       49.73       53.92      6.10 o
   5   6  11       80.49       99.60      9.75 o
   6   6  11        0.29        2.68      6.48 o
  -6   7  11        0.14        3.06      5.44 o
  -5   7  11       22.21       15.71      6.38 o
  -4   7  11        5.59        8.79      5.00 o
  -3   7  11       11.03        6.74      5.01 o
  -2   7  11        3.80        3.41      5.03 o
  -1   7  11       26.62       29.96      7.35 o
   0   7  11        0.53       -2.55      4.77 o
   1   7  11        0.04        0.76      4.47 o
   2   7  11       18.68       25.92      4.98 o
   3   7  11        6.39        1.72      4.90 o
   4   7  11        7.54       -1.98      5.39 o
   5   7  11        2.99        2.46      5.69 o
  -4   8  11        1.56       -0.48      6.89 o
  -3   8  11       14.89       16.22      7.14 o
  -2   8  11        3.58        7.25      6.71 o
  -1   8  11        1.25        3.69      7.13 o
   0   8  11        1.92        6.02      6.92 o
   1   8  11        2.57        4.83      9.77 o
   2   8  11        6.23        6.60      6.11 o
   3   8  11        0.02        0.77      6.06 o
  -4 -11  12        9.60       18.18      6.70 o
  -3 -11  12        6.96       12.76      6.63 o
  -2 -11  12        6.69        8.52      7.34 o
  -1 -11  12        6.14        5.34      6.21 o
   0 -11  12        7.63       12.13      5.76 o
   1 -11  12        0.26       -1.40      5.63 o
   2 -11  12        0.38        1.86      5.02 o
   3 -11  12        0.76        2.50      5.12 o
  -5 -10  12       14.45       15.30      6.90 o
  -4 -10  12        6.48        6.43      7.83 o
  -3 -10  12       32.31       37.89      7.62 o
  -2 -10  12       36.81       31.60      9.26 o
  -1 -10  12        0.00       -1.81      4.86 o
   0 -10  12        0.08        1.38      4.73 o
   1 -10  12        0.16        1.48      4.82 o
   2 -10  12        2.05        2.71      3.80 o
   3 -10  12        0.12        2.59      6.99 o
   4 -10  12        5.10        9.51      6.89 o
   5 -10  12       18.15       14.83      6.64 o
  -7  -9  12        6.92       12.08      5.64 o
  -6  -9  12        4.89        3.42      5.45 o
  -5  -9  12       18.15       34.56      6.63 o
  -4  -9  12       13.41       18.21      5.57 o
  -3  -9  12       16.85       11.38      5.14 o
  -2  -9  12       47.18       43.29      7.96 o
  -1  -9  12       49.91       38.43      4.80 o
   0  -9  12       12.42       15.04      4.03 o
   1  -9  12        2.48        2.97      3.76 o
   2  -9  12        1.73       -2.95      3.84 o
   3  -9  12        2.11        6.97      3.84 o
   4  -9  12        0.88        0.25      4.82 o
   5  -9  12        4.04        8.50      5.67 o
   6  -9  12        0.34        0.38      5.62 o
  -7  -8  12        5.40       -1.97      6.03 o
  -6  -8  12        0.38        3.95      4.98 o
  -5  -8  12        1.46        7.03      4.41 o
  -4  -8  12       10.19       16.54      4.81 o
  -3  -8  12      145.47      172.39     13.83 o
  -2  -8  12       27.46       29.52      4.93 o
  -1  -8  12       30.30       64.40     10.23 o
   0  -8  12        4.01        7.51      7.94 o
   1  -8  12       16.38       14.67      3.99 o
   2  -8  12       25.87       30.35      4.09 o
   3  -8  12        0.57       -1.45      3.85 o
   4  -8  12       23.79       37.50      6.52 o
   5  -8  12        8.75       13.48      4.37 o
   6  -8  12       13.75       12.21      4.83 o
   7  -8  12        1.08        5.08      5.32 o
  -8  -7  12        7.53        3.37      5.96 o
  -7  -7  12       27.45       29.94      5.92 o
  -6  -7  12        2.82        4.73      4.58 o
  -5  -7  12       12.25       15.71      4.28 o
  -4  -7  12        0.45        0.23      4.26 o
  -3  -7  12       13.04        7.41      4.39 o
  -2  -7  12        0.00        0.06      3.94 o
  -1  -7  12       13.88       11.97      3.78 o
   0  -7  12        0.45       -1.60      4.01 o
   1  -7  12        0.03       -2.54      3.58 o
   2  -7  12       10.82       14.67      4.01 o
   3  -7  12        1.51        0.19      4.35 o
   4  -7  12        0.00        1.63      4.38 o
   5  -7  12       81.30       74.25      6.09 o
   6  -7  12        8.16        6.33      5.10 o
   7  -7  12        0.14        0.01      5.11 o
  -9  -6  12        0.68        8.86      7.49 o
  -8  -6  12        0.99        0.65      6.09 o
  -7  -6  12        0.03        4.30      5.78 o
  -6  -6  12      133.21      144.72      9.14 o
  -5  -6  12       49.80       62.29      6.04 o
  -4  -6  12       37.64       57.49      5.49 o
  -3  -6  12       13.20       15.51      4.14 o
  -2  -6  12       40.56       61.13      6.17 o
  -1  -6  12       69.25       66.54      5.56 o
   0  -6  12       27.48       40.08      4.49 o
   1  -6  12       25.19       23.95      4.79 o
   2  -6  12       13.54       17.32      3.85 o
   3  -6  12       60.06       70.50     10.89 o
   4  -6  12      144.15      158.56      8.22 o
   5  -6  12        0.06       -4.69      5.55 o
   6  -6  12       74.58       73.92      6.86 o
   7  -6  12        0.44        4.13      5.22 o
   8  -6  12        7.99        5.82      5.24 o
  -9  -5  12        0.00        5.87      7.76 o
  -8  -5  12        9.21        2.16      5.68 o
  -7  -5  12        2.11       -0.19      3.93 o
  -6  -5  12        7.31        3.33      4.94 o
  -5  -5  12       33.03       31.84      5.77 o
  -4  -5  12       15.39       14.67      3.74 o
  -3  -5  12      148.52      129.00      6.72 o
  -2  -5  12        1.05        0.65      3.41 o
  -1  -5  12        0.33       -0.78      3.10 o
   0  -5  12        1.34       -0.11      2.88 o
   1  -5  12      363.10      315.05     13.38 o
   2  -5  12      189.00      148.25      9.30 o
   3  -5  12       34.03       40.78      6.37 o
   4  -5  12       13.37       13.78      5.10 o
   5  -5  12        0.17       -0.17      4.44 o
   6  -5  12        0.06        2.23      6.00 o
   7  -5  12        2.76       -1.12      6.07 o
   8  -5  12        6.84        1.34      5.20 o
  -9  -4  12        0.53        1.54      7.31 o
  -8  -4  12        2.91        5.99      5.39 o
  -7  -4  12        0.12        6.97      4.70 o
  -6  -4  12       92.47       93.05      7.67 o
  -5  -4  12        0.78       -3.53      3.53 o
  -4  -4  12        1.22        5.45      4.77 o
  -3  -4  12       16.22       21.16      5.74 o
  -2  -4  12      126.69      139.65      5.81 o
  -1  -4  12      145.08      130.38      4.98 o
   0  -4  12      609.26      554.51     10.53 o
   1  -4  12      338.50      349.40     15.53 o
   2  -4  12        0.01       -1.43      2.88 o
   3  -4  12      153.69      224.79     10.86 o
   4  -4  12      358.39      384.87     13.40 o
   5  -4  12       11.30        5.52      5.56 o
   6  -4  12       29.36       34.78      6.53 o
   7  -4  12        1.89       13.76      5.70 o
   8  -4  12        2.77       11.85      5.86 o
   9  -4  12       10.57        7.56      5.34 o
  -9  -3  12       18.03       20.48      5.46 o
  -8  -3  12        2.59        2.11      5.40 o
  -7  -3  12        0.92        0.27      4.63 o
  -6  -3  12        3.88        5.73      4.63 o
  -5  -3  12        0.65       -2.09      4.27 o
  -4  -3  12       51.17       50.45      5.08 o
  -3  -3  12        3.89       -1.16      4.77 o
  -2  -3  12        1.48        1.29      3.69 o
  -1  -3  12        0.63       -0.94      3.72 o
   0  -3  12       14.04       14.75      4.10 o
   1  -3  12       84.32       80.10      5.78 o
   2  -3  12        4.68        5.11      4.35 o
   3  -3  12      433.33      440.43     14.00 o
   4  -3  12       41.76       65.81      8.17 o
   5  -3  12        0.21       -3.07      5.56 o
   6  -3  12        5.00       20.27      5.09 o
   7  -3  12       43.05       23.14      6.34 o
   8  -3  12        1.21       -3.27      6.09 o
   9  -3  12        5.38       14.19      6.30 o
 -10  -2  12        0.18       -0.53      5.64 o
  -9  -2  12        0.34        3.23      7.44 o
  -8  -2  12        0.06        4.12      6.14 o
  -7  -2  12       19.17       18.59      4.74 o
  -6  -2  12       43.96       44.51      5.53 o
  -5  -2  12        2.44        2.65      4.53 o
  -4  -2  12       89.18       82.79      6.69 o
  -3  -2  12        6.33        8.84      4.38 o
  -2  -2  12        9.56       14.50      3.67 o
  -1  -2  12       42.33       38.21      4.31 o
   0  -2  12       19.25       17.90      3.66 o
   1  -2  12        0.25        1.94      3.37 o
   2  -2  12       43.15       83.81      7.27 o
   3  -2  12      261.35      267.39     11.48 o
   4  -2  12       63.83       77.90      7.39 o
   5  -2  12       85.11       89.37      7.74 o
   6  -2  12       10.39       11.81      5.71 o
   7  -2  12        4.70        4.70      7.60 o
   8  -2  12        7.88       14.92      7.40 o
   9  -2  12       25.29       16.26      7.75 o
 -10  -1  12       10.60       22.20      5.95 o
  -9  -1  12       28.99       22.71      5.83 o
  -8  -1  12       20.49       16.63      6.60 o
  -7  -1  12        5.35        2.84      4.43 o
  -6  -1  12       35.72       29.30      4.83 o
  -5  -1  12       49.40       32.34      5.08 o
  -4  -1  12       36.98       41.98      5.01 o
  -3  -1  12       11.12       17.76      4.15 o
  -2  -1  12        4.00       -0.08      3.97 o
  -1  -1  12       18.54       22.39      4.30 o
   0  -1  12       57.36       73.04      5.55 o
   1  -1  12      339.00      326.11      9.23 o
   2  -1  12      114.42      108.12      7.46 o
   3  -1  12      192.15      213.79      9.70 o
   4  -1  12        0.54       -1.32      5.84 o
   5  -1  12        0.06       -2.43      5.44 o
   6  -1  12        6.30        1.01      5.16 o
   7  -1  12       11.47       10.48      5.53 o
   8  -1  12        3.81        7.69      7.15 o
   9  -1  12        1.14       -4.20      7.54 o
  -9   0  12        1.34       -0.89      5.65 o
  -8   0  12       11.24       25.47      6.85 o
  -7   0  12        2.77        7.10      4.12 o
  -6   0  12      125.56      135.35      7.36 o
  -5   0  12       20.31       20.07      4.42 o
  -4   0  12       25.90       24.42      4.51 o
  -3   0  12        5.13        0.68      4.14 o
  -2   0  12        5.21        2.54      3.94 o
  -1   0  12       15.09       11.12      3.87 o
   0   0  12      224.21      297.53      9.07 o
   1   0  12        0.01        3.87      4.86 o
   2   0  12      440.39      492.04     16.36 o
   3   0  12        0.26        5.91      5.16 o
   4   0  12       13.07       10.42      5.05 o
   5   0  12        3.10        1.84      5.00 o
   6   0  12        0.20        0.15      5.31 o
   7   0  12        0.02       -0.16      5.09 o
   8   0  12        6.90        8.09      7.97 o
   9   0  12        0.24        2.71      8.09 o
  -9   1  12        0.98        3.16      5.68 o
  -8   1  12        5.95        1.28      4.97 o
  -7   1  12       92.00       98.87      7.91 o
  -6   1  12       15.80       11.17      4.10 o
  -5   1  12       23.81       19.46      4.63 o
  -4   1  12       35.64       31.10      4.64 o
  -3   1  12       10.52        3.97      4.05 o
  -2   1  12        0.22        0.82      3.91 o
  -1   1  12        3.71        3.45      3.94 o
   0   1  12       16.24       11.07      3.95 o
   1   1  12       63.40       77.73      6.71 o
   2   1  12      104.21       85.95      7.02 o
   3   1  12        1.77       -0.54      5.08 o
   4   1  12       15.44       19.69      5.53 o
   5   1  12        4.57        1.66      5.00 o
   6   1  12       10.48       11.49      5.64 o
   7   1  12        8.00        6.58      5.59 o
   8   1  12        1.52        1.29      7.93 o
  -9   2  12        2.70        5.24      4.86 o
  -8   2  12        5.72        5.93      5.50 o
  -7   2  12        0.10        2.64      4.76 o
  -6   2  12       10.51       11.57      3.99 o
  -5   2  12        7.07        7.86      4.04 o
  -4   2  12        0.94        1.33      3.96 o
  -3   2  12       85.20       72.70      5.43 o
  -2   2  12       28.00       30.87      4.73 o
  -1   2  12        0.09        6.11      4.08 o
   0   2  12       25.91       16.90      5.21 o
   1   2  12       63.79       74.05      6.53 o
   2   2  12        0.10        1.00      4.78 o
   3   2  12        4.16       28.75      6.13 o
   4   2  12        2.81        7.57      5.20 o
   5   2  12        1.13        1.26      5.05 o
   6   2  12        2.75        4.31      5.16 o
   7   2  12        2.14        3.51      6.27 o
   8   2  12        1.94       -0.70      7.35 o
  -8   3  12       18.78       21.36      5.51 o
  -7   3  12        2.18        2.06      5.14 o
  -6   3  12        0.00        2.28      5.04 o
  -5   3  12        2.43        5.14      3.74 o
  -4   3  12        0.52       -1.27      3.77 o
  -3   3  12       15.24       16.70      4.25 o
  -2   3  12       36.37       44.48      5.05 o
  -1   3  12       35.17       21.55      4.83 o
   0   3  12        0.11       -4.86      4.86 o
   1   3  12        0.20        4.59      4.88 o
   2   3  12        0.23       -2.54      5.46 o
   3   3  12        0.74        3.75      5.04 o
   4   3  12       29.74       29.08      6.01 o
   5   3  12        5.87        0.17      5.59 o
   6   3  12       37.50       36.57      6.10 o
   7   3  12        3.03       -1.40      6.35 o
  -8   4  12        0.82       -0.59      4.76 o
  -7   4  12        3.46        3.01      5.28 o
  -6   4  12        6.51        9.78      4.63 o
  -5   4  12        1.75        5.28      3.85 o
  -4   4  12        8.23        8.65      3.99 o
  -3   4  12       13.30       15.32      4.91 o
  -2   4  12        1.29        1.42      4.74 o
  -1   4  12       78.64       81.29      6.79 o
   0   4  12       19.29       16.72      5.14 o
   1   4  12        2.89        3.99      5.36 o
   2   4  12        1.30        1.48      3.99 o
   3   4  12       43.23       44.49      6.17 o
   4   4  12       44.82       54.34      6.73 o
   5   4  12       79.48       69.57      7.29 o
   6   4  12       21.16       29.57      7.37 o
   7   4  12        1.94        7.95      7.57 o
  -7   5  12        7.60       14.01      6.89 o
  -6   5  12       40.48       59.95      8.28 o
  -5   5  12        6.59        7.42      5.40 o
  -4   5  12       16.23       15.45      5.26 o
  -3   5  12        0.15        3.98      4.74 o
  -2   5  12        8.40        9.55      5.00 o
  -1   5  12        0.33       -2.29      4.65 o
   0   5  12       31.56       35.14      5.69 o
   1   5  12        7.02        4.94      4.92 o
   2   5  12        0.82        4.77      4.15 o
   3   5  12        0.17       -0.20      4.32 o
   4   5  12      147.79      129.83      9.58 o
   5   5  12        2.03        8.92      6.91 o
   6   5  12        0.62        1.16      6.89 o
  -6   6  12        1.60        6.36      6.42 o
  -5   6  12        1.31        1.81      6.06 o
  -4   6  12        0.78       -0.20      4.96 o
  -3   6  12        0.01        3.57      5.23 o
  -2   6  12        1.11       -3.45      5.30 o
  -1   6  12        3.84       23.88      6.03 o
   0   6  12        0.88        1.23      4.94 o
   1   6  12        3.78        1.76      5.12 o
   2   6  12       12.78       19.90      5.46 o
   3   6  12        0.29        6.31      4.63 o
   4   6  12       31.60       32.70      6.17 o
   5   6  12        3.70        6.30      5.39 o
  -4   7  12        2.87        5.92      5.16 o
  -3   7  12        1.41       -4.96      5.28 o
  -2   7  12        0.32        2.00      5.51 o
  -1   7  12        0.64        8.47      5.55 o
   0   7  12        0.26        5.61      4.97 o
   1   7  12        4.33        6.91      5.14 o
   2   7  12        2.77       -1.34      5.73 o
   3   7  12        4.25       -0.77      5.88 o
  -1 -11  13        0.65        1.15      5.18 o
   0 -11  13        6.15        4.25      5.28 o
   1 -11  13        7.54        8.33      5.19 o
  -4 -10  13       14.19       16.41      6.08 o
  -3 -10  13       47.44       69.57      7.87 o
  -2 -10  13        1.59        7.58      5.36 o
  -1 -10  13        0.12        2.83      5.35 o
   0 -10  13        2.09       -1.42      4.85 o
   1 -10  13        2.35        3.90      4.50 o
   2 -10  13        1.89        4.72      4.51 o
   3 -10  13        7.91        5.58      6.60 o
  -6  -9  13        5.29       10.89      7.20 o
  -5  -9  13        7.44        9.95      6.24 o
  -4  -9  13        6.44        2.34      6.50 o
  -3  -9  13        2.60        1.74      4.60 o
  -2  -9  13       65.60       82.99      6.87 o
  -1  -9  13        0.23        3.33      4.14 o
   0  -9  13        5.42       11.27      4.17 o
   1  -9  13        0.81        0.95      3.87 o
   2  -9  13        0.38        1.34      3.59 o
   3  -9  13        2.47       -3.00      4.70 o
   4  -9  13        0.78        3.44      5.46 o
   5  -9  13       16.31       16.09      6.22 o
  -7  -8  13       10.43        8.19      6.93 o
  -6  -8  13       29.07       34.99      7.87 o
  -5  -8  13        1.76        3.83      6.28 o
  -4  -8  13        4.78        7.42      6.13 o
  -3  -8  13       11.81       25.97      7.07 o
  -2  -8  13       81.81       76.97      8.65 o
  -1  -8  13        7.59        9.14      4.18 o
   0  -8  13       28.37       35.51      9.56 o
   1  -8  13        2.87        5.19      3.94 o
   2  -8  13        7.69        9.75      3.52 o
   3  -8  13        1.90       -2.75      5.23 o
   4  -8  13        0.88        1.63      5.17 o
   5  -8  13       15.59       15.99      6.82 o
   6  -8  13        1.66        2.06      5.67 o
  -7  -7  13        0.13       -3.79      6.06 o
  -6  -7  13        9.29        4.80      6.51 o
  -5  -7  13        0.58       -1.30      6.80 o
  -4  -7  13        3.13        3.99      6.09 o
  -3  -7  13        2.07        2.76      6.20 o
  -2  -7  13        9.22        7.83      5.76 o
  -1  -7  13      159.74      154.54      9.55 o
   0  -7  13       41.60       38.42      6.59 o
   1  -7  13        5.80        5.64      5.54 o
   2  -7  13       19.82        6.81      5.67 o
   3  -7  13        0.66       -1.93      5.35 o
   4  -7  13        2.48        7.40      5.52 o
   5  -7  13        0.11        4.21      4.70 o
   6  -7  13       21.16       22.48      5.28 o
   7  -7  13        9.16        6.84      5.35 o
  -8  -6  13        0.08       -1.18      5.10 o
  -7  -6  13        7.65       12.91      5.10 o
  -6  -6  13        5.49        6.68      4.92 o
  -5  -6  13        0.78       15.36      5.70 o
  -4  -6  13        0.18        3.68      5.65 o
  -3  -6  13       16.67       16.71      5.91 o
  -2  -6  13       31.53       31.59      8.64 o
  -1  -6  13       35.85       42.87      6.36 o
   0  -6  13       50.85       76.05      8.85 o
   1  -6  13        7.48        8.30      5.95 o
   2  -6  13       10.70        8.71      5.66 o
   3  -6  13        0.87        0.31      5.83 o
   4  -6  13        8.03        9.53      5.79 o
   5  -6  13       18.31       26.22      6.70 o
   6  -6  13        7.94        0.32      6.33 o
   7  -6  13        0.76        1.91      5.39 o
  -8  -5  13        6.92        2.32      5.18 o
  -7  -5  13        0.17        1.10      4.54 o
  -6  -5  13        4.46       -1.23      4.97 o
  -5  -5  13        4.71        6.79      5.39 o
  -4  -5  13       23.55       25.43      5.90 o
  -3  -5  13      106.94       94.90      7.73 o
  -2  -5  13      142.91      121.48     15.44 o
  -1  -5  13        4.27        3.78      5.59 o
   0  -5  13       60.22       48.77      6.42 o
   1  -5  13       17.31        9.67      4.56 o
   2  -5  13       88.31      104.83      7.78 o
   3  -5  13        0.00        2.67      5.97 o
   4  -5  13       49.35       36.52      6.89 o
   5  -5  13       96.49       94.75      8.28 o
   6  -5  13        1.57       -1.69      7.98 o
   7  -5  13        6.04        1.88      5.98 o
  -9  -4  13        1.93       11.52     12.01 o
  -8  -4  13        0.56        5.23      4.85 o
  -7  -4  13        2.57        3.27      5.09 o
  -6  -4  13        0.96        4.48      4.82 o
  -5  -4  13       21.98       17.98      5.92 o
  -4  -4  13       12.14       13.99      5.55 o
  -3  -4  13        0.91       12.06      5.64 o
  -2  -4  13        3.02        3.44      5.46 o
  -1  -4  13       18.50       22.28      5.45 o
   0  -4  13       31.34       26.67      4.26 o
   1  -4  13        1.70        4.72      4.28 o
   2  -4  13       32.05       31.27      5.37 o
   3  -4  13       15.07        1.86      5.87 o
   4  -4  13       13.42       19.37      6.30 o
   5  -4  13       70.52       57.13      7.05 o
   6  -4  13      127.72      107.24     11.86 o
   7  -4  13        4.72       10.67      7.11 o
   8  -4  13        9.23        8.98      6.13 o
  -9  -3  13       18.81       28.49      8.17 o
  -8  -3  13       15.47       12.47      6.35 o
  -7  -3  13        0.29       -1.54      4.68 o
  -6  -3  13       16.05       16.29      4.92 o
  -5  -3  13       10.29        8.92      4.73 o
  -4  -3  13        1.26       -0.60      4.43 o
  -3  -3  13        0.00       -1.59      4.67 o
  -2  -3  13       79.06       71.89      5.22 o
  -1  -3  13        9.59        4.49      4.03 o
   0  -3  13       33.81       24.59      4.52 o
   1  -3  13      109.46      108.66      7.61 o
   2  -3  13       35.73       34.68      5.32 o
   3  -3  13       36.04       28.50      6.29 o
   4  -3  13        0.71        0.89      5.77 o
   5  -3  13        0.08       -0.49      5.44 o
   6  -3  13       32.05       33.90      8.30 o
   7  -3  13        2.55        5.81      7.39 o
   8  -3  13        1.80        0.19      7.97 o
  -9  -2  13        8.63        9.75      8.04 o
  -8  -2  13        0.01       -1.01      5.67 o
  -7  -2  13        0.96        1.38      4.75 o
  -6  -2  13        9.40        8.69      4.77 o
  -5  -2  13        4.46        2.01      4.74 o
  -4  -2  13        0.24        1.08      4.58 o
  -3  -2  13       46.80       37.52      6.03 o
  -2  -2  13       33.91       21.05      4.13 o
  -1  -2  13       38.69       38.00      4.76 o
   0  -2  13        9.75        8.93      4.02 o
   1  -2  13       85.08      100.49      7.85 o
   2  -2  13        2.64        8.22      4.91 o
   3  -2  13      136.21      138.40      8.32 o
   4  -2  13       20.21       23.22      6.18 o
   5  -2  13        0.88        0.27      5.87 o
   6  -2  13        2.53       -2.44      5.64 o
   7  -2  13        3.99       13.13      7.83 o
   8  -2  13        2.03       -0.23      9.15 o
  -9  -1  13        4.49       11.12      5.99 o
  -8  -1  13        7.26        0.94      5.98 o
  -7  -1  13       35.13       42.05      5.51 o
  -6  -1  13        8.37        8.58      4.13 o
  -5  -1  13       36.11       30.67      4.90 o
  -4  -1  13       44.65       42.67      5.16 o
  -3  -1  13       58.02       45.66      6.19 o
  -2  -1  13        0.10       -1.96      4.01 o
  -1  -1  13       24.49       18.75      4.31 o
   0  -1  13      104.20       94.15      9.92 o
   1  -1  13       31.43       39.57      5.78 o
   2  -1  13        0.18        2.27      5.08 o
   3  -1  13      220.35      217.81     12.14 o
   4  -1  13       30.18       21.50      5.59 o
   5  -1  13        3.59       -1.34      5.88 o
   6  -1  13        0.03       -2.85      5.72 o
   7  -1  13        0.61       -0.78      5.88 o
   8  -1  13        3.15        3.31      8.02 o
  -8   0  13        0.02       -3.88      5.53 o
  -7   0  13        8.49       11.66      5.37 o
  -6   0  13       12.05       10.80      4.23 o
  -5   0  13       13.98       23.09      4.75 o
  -4   0  13      104.21      100.99      6.65 o
  -3   0  13        0.00       -2.39      4.15 o
  -2   0  13       52.32       29.94      4.32 o
  -1   0  13       36.92       33.69      4.75 o
   0   0  13       33.54       38.72      5.87 o
   1   0  13        2.16        8.66      5.39 o
   2   0  13        2.93       19.49      5.19 o
   3   0  13        1.62        7.61      5.34 o
   4   0  13       11.23       12.99      5.27 o
   5   0  13        3.03        1.31      5.13 o
   6   0  13       16.76       20.13      5.85 o
   7   0  13        2.83        7.17     10.25 o
   8   0  13        0.10        1.09      8.32 o
  -8   1  13       19.25       19.78      6.13 o
  -7   1  13        0.39        2.33      5.20 o
  -6   1  13       16.13       18.62      4.35 o
  -5   1  13       39.92       40.64      5.08 o
  -4   1  13        0.10       -1.71      4.01 o
  -3   1  13       79.12       66.41      5.53 o
  -2   1  13        0.00        0.11      4.05 o
  -1   1  13        1.19        1.11      4.57 o
   0   1  13       53.39       43.10      6.00 o
   1   1  13       64.12       53.99      6.21 o
   2   1  13       43.20       43.05      6.13 o
   3   1  13      202.99      137.31     10.84 o
   4   1  13        1.63        5.06      5.10 o
   5   1  13        0.84        0.90      5.30 o
   6   1  13        0.35       -0.52      4.92 o
   7   1  13        2.51        9.22      5.55 o
  -8   2  13        9.11       11.48      5.80 o
  -7   2  13       10.83        9.58      5.48 o
  -6   2  13        1.56        1.63      4.32 o
  -5   2  13        1.70        3.52      4.09 o
  -4   2  13        5.55        1.99      3.91 o
  -3   2  13        8.22       16.42      4.25 o
  -2   2  13       24.38       20.53      4.67 o
  -1   2  13        4.69        0.46      5.11 o
   0   2  13        0.21       -1.21      5.01 o
   1   2  13        0.46        6.49      5.05 o
   2   2  13       64.46       53.76      6.55 o
   3   2  13       32.63       35.98      5.68 o
   4   2  13        0.67        3.29      5.24 o
   5   2  13        9.75        9.74      5.29 o
   6   2  13        0.49        2.72      5.99 o
   7   2  13        1.53        8.72      7.28 o
  -7   3  13        7.91       12.32      7.78 o
  -6   3  13       34.99       26.35      5.91 o
  -5   3  13        1.33        9.24      4.18 o
  -4   3  13       48.28       41.01      4.91 o
  -3   3  13        5.47        5.20      4.15 o
  -2   3  13       14.57        4.32      5.16 o
  -1   3  13        0.31       -4.68      4.68 o
   0   3  13        0.79        1.91      4.89 o
   1   3  13        3.53        6.31      5.17 o
   2   3  13       24.99       12.79      5.70 o
   3   3  13        0.61       -3.02      5.21 o
   4   3  13        4.19       11.38      5.35 o
   5   3  13        2.44        0.45      6.28 o
   6   3  13        1.74        5.81      6.00 o
  -6   4  13        3.70       11.49      8.21 o
  -5   4  13       41.16       45.02      6.03 o
  -4   4  13        5.75       19.23      5.10 o
  -3   4  13        8.55       11.54      5.58 o
  -2   4  13        1.09        1.73      5.27 o
  -1   4  13        4.07        7.36      4.80 o
   0   4  13        1.20       -0.80      5.04 o
   1   4  13       15.08        9.22      5.10 o
   2   4  13       34.59       30.97      6.10 o
   3   4  13        2.21        5.57      5.22 o
   4   4  13       13.72       29.72      7.74 o
   5   4  13        0.33        7.96      5.64 o
   6   4  13        8.88       11.93      6.79 o
  -5   5  13        5.61        6.59      7.16 o
  -4   5  13       12.97       19.13      5.99 o
  -3   5  13        0.05       -2.61      5.62 o
  -2   5  13        2.68       10.06      5.60 o
  -1   5  13        3.82        1.42      5.52 o
   0   5  13       33.85       28.29      5.80 o
   1   5  13        3.87       -0.44      4.94 o
   2   5  13        0.97       -0.71      5.46 o
   3   5  13       15.91       18.63      5.77 o
   4   5  13        6.15        7.57      5.72 o
  -4   6  13        0.11        4.09      5.57 o
  -3   6  13        1.22       12.21      6.28 o
  -2   6  13       35.15       39.43      6.76 o
  -1   6  13        0.00        0.56      5.80 o
   0   6  13        0.42        0.69      5.55 o
   1   6  13       15.28       16.45      5.79 o
   2   6  13        0.04       10.58      6.04 o
   3   6  13        1.88       10.49      6.06 o
  -2 -10  14       19.39       20.22      8.73 o
  -1 -10  14       25.20       19.96      8.53 o
   0 -10  14        3.32        6.89      8.16 o
   1 -10  14        9.53        1.29      6.57 o
  -4  -9  14        6.85       26.73      7.33 o
  -3  -9  14        2.23        5.02      6.30 o
  -2  -9  14       13.46        2.61      6.37 o
  -1  -9  14       18.47       13.69      6.45 o
   0  -9  14       18.48       17.59      5.44 o
   1  -9  14        0.36        2.08      4.88 o
   2  -9  14        2.42       -1.54      4.94 o
   3  -9  14        1.66        0.27      7.45 o
  -5  -8  14        0.50        2.51      6.40 o
  -4  -8  14       44.03       52.88      9.34 o
  -3  -8  14        0.77       -3.94      6.50 o
  -2  -8  14        7.27        7.83      6.15 o
  -1  -8  14       17.51       20.13      6.68 o
   0  -8  14       50.33       61.92      7.50 o
   1  -8  14        0.24        5.88      5.62 o
   2  -8  14        2.10        9.81      5.82 o
   3  -8  14        3.28        1.74      5.64 o
   4  -8  14        8.21       15.77      7.59 o
   5  -8  14       13.56       14.00      7.96 o
  -6  -7  14       18.41       22.39      6.91 o
  -5  -7  14       17.66       11.63      6.20 o
  -4  -7  14        8.40        6.72      5.85 o
  -3  -7  14       25.45       23.77      6.27 o
  -2  -7  14       11.82       13.71      6.23 o
  -1  -7  14        8.88       10.54      6.32 o
   0  -7  14        5.34       10.86      5.72 o
   1  -7  14        5.69       18.56      5.93 o
   2  -7  14       14.76       19.49      6.49 o
   3  -7  14       14.69       13.33      6.09 o
   4  -7  14       17.77       13.63      7.60 o
   5  -7  14       14.56       14.19      7.48 o
  -7  -6  14       24.29       15.65      5.10 o
  -6  -6  14        0.00       -4.52      6.12 o
  -5  -6  14        0.68        2.77      5.63 o
  -4  -6  14        2.32        2.12      5.94 o
  -3  -6  14        1.87       -0.25      5.87 o
  -2  -6  14        0.71        1.04      5.68 o
  -1  -6  14       67.42       64.97      7.22 o
   0  -6  14        2.27        1.03      6.17 o
   1  -6  14        6.80        7.05      5.61 o
   2  -6  14        0.35        2.06      5.88 o
   3  -6  14        0.07        6.62      6.17 o
   4  -6  14       19.08       13.52      8.11 o
   5  -6  14       69.59       80.62     12.04 o
   6  -6  14        5.31       10.76      8.53 o
  -7  -5  14       38.26       48.81      6.10 o
  -6  -5  14       11.60       13.37      5.04 o
  -5  -5  14        6.09        1.17      5.84 o
  -4  -5  14       12.33       14.77      6.08 o
  -3  -5  14        7.31        8.68      6.04 o
  -2  -5  14       25.20       22.58      6.14 o
  -1  -5  14        0.45       -2.55      5.62 o
   0  -5  14       24.08       29.87      6.03 o
   1  -5  14       19.92       11.01      6.35 o
   2  -5  14        2.29        0.95      5.04 o
   3  -5  14        9.20       10.13      5.78 o
   4  -5  14       81.39       87.13      8.34 o
   5  -5  14       15.59       19.54      8.20 o
   6  -5  14        0.53       -0.47      8.13 o
  -8  -4  14        0.41        1.87      6.13 o
  -7  -4  14        0.51        2.18      5.10 o
  -6  -4  14       42.34       36.53      5.60 o
  -5  -4  14        1.22       -1.16      5.30 o
  -4  -4  14        0.60       -0.90      5.60 o
  -3  -4  14        6.77        2.80      5.28 o
  -2  -4  14        1.97        3.29      5.75 o
  -1  -4  14      100.24      100.77      7.77 o
   0  -4  14       31.49       21.02      6.50 o
   1  -4  14        0.59       -0.44      4.75 o
   2  -4  14        7.68        5.67      5.14 o
   3  -4  14        0.33        5.50      4.76 o
   4  -4  14       24.59       22.63      6.35 o
   5  -4  14       49.41       51.73      7.36 o
   6  -4  14       12.55       17.48      8.70 o
   7  -4  14        0.89        7.81      8.70 o
  -8  -3  14        1.00        4.20      5.97 o
  -7  -3  14       22.87       28.88      5.58 o
  -6  -3  14        2.50        0.03      4.46 o
  -5  -3  14        1.55       -4.84      4.84 o
  -4  -3  14       19.48       17.78      6.29 o
  -3  -3  14        3.11        0.74      5.26 o
  -2  -3  14        4.81        0.36      5.23 o
  -1  -3  14       21.32       28.77      5.75 o
   0  -3  14        5.20        5.20      4.70 o
   1  -3  14       34.57       38.55      5.42 o
   2  -3  14        0.42        0.45      5.00 o
   3  -3  14        1.22       -0.65      5.03 o
   4  -3  14        7.13        9.67      5.99 o
   5  -3  14        0.00       -0.14      5.93 o
   6  -3  14       21.72        9.08      7.69 o
   7  -3  14        1.72        6.09      8.85 o
  -8  -2  14        7.23        6.42      6.11 o
  -7  -2  14       25.48       24.14      5.24 o
  -6  -2  14        0.06        0.07      4.81 o
  -5  -2  14        0.16       -0.04      4.70 o
  -4  -2  14       18.37       12.76      5.81 o
  -3  -2  14       19.29       13.42      5.33 o
  -2  -2  14       14.11       15.55      4.34 o
  -1  -2  14        4.65        4.99      4.42 o
   0  -2  14        1.06       -1.13      4.74 o
   1  -2  14       28.58       31.27      5.38 o
   2  -2  14        2.78        9.06      5.21 o
   3  -2  14       16.94       17.11      5.21 o
   4  -2  14        2.69       10.90      5.51 o
   5  -2  14        4.47        5.29      5.37 o
   6  -2  14        1.07        2.95      6.00 o
   7  -2  14        0.01       -5.91      7.78 o
  -8  -1  14        0.04       -1.14      5.92 o
  -7  -1  14       28.67       42.26      6.52 o
  -6  -1  14        4.53        1.47      4.70 o
  -5  -1  14        3.42        3.84      4.54 o
  -4  -1  14        0.18        2.45      4.56 o
  -3  -1  14       49.09       57.89      6.20 o
  -2  -1  14        2.44        3.75      4.40 o
  -1  -1  14        1.07        1.54      5.00 o
   0  -1  14       15.39       16.16      5.25 o
   1  -1  14        9.15       13.35      4.95 o
   2  -1  14        0.94        4.72      5.53 o
   3  -1  14       18.96       14.70      5.35 o
   4  -1  14       33.25       27.26      6.95 o
   5  -1  14        1.77        2.95      5.20 o
   6  -1  14        0.57       -4.26      5.22 o
   7  -1  14        4.90        1.93      7.54 o
  -7   0  14       22.89       25.01      6.64 o
  -6   0  14        1.89        6.11      4.79 o
  -5   0  14        0.19        0.76      4.59 o
  -4   0  14        0.00        3.15      4.55 o
  -3   0  14        1.16        0.79      5.33 o
  -2   0  14        2.32       -0.07      4.78 o
  -1   0  14        0.02       -0.89      4.88 o
   0   0  14       48.48       92.37      7.30 o
   1   0  14        5.42        7.20      5.20 o
   2   0  14        1.51        6.20      5.46 o
   3   0  14       36.20       48.16      6.62 o
   4   0  14       50.72       46.25      6.47 o
   5   0  14        2.47        3.77      5.69 o
   6   0  14        8.73        3.23      5.87 o
   7   0  14        1.81        4.54      6.99 o
  -7   1  14        0.23       -3.45      5.90 o
  -6   1  14        0.17        4.38      4.63 o
  -5   1  14       11.67        6.60      4.44 o
  -4   1  14        2.37        1.45      4.44 o
  -3   1  14        0.00        0.25      5.31 o
  -2   1  14        8.94        6.21      4.98 o
  -1   1  14       17.68       14.48      5.09 o
   0   1  14        8.01       13.92      4.96 o
   1   1  14        2.44        1.61      5.30 o
   2   1  14        0.77        5.78      5.31 o
   3   1  14        1.72        5.94      5.55 o
   4   1  14        1.51        4.24      5.44 o
   5   1  14        9.51       18.76      5.79 o
   6   1  14        2.07        4.84      5.95 o
  -7   2  14        0.01       -1.30      5.41 o
  -6   2  14       14.92        7.25      5.34 o
  -5   2  14       15.23       20.46      4.74 o
  -4   2  14        2.87       -0.92      3.98 o
  -3   2  14        0.50        0.23      5.33 o
  -2   2  14       12.42        8.83      5.61 o
  -1   2  14        0.07       -3.74      5.13 o
   0   2  14        0.02       -3.19      5.15 o
   1   2  14        0.12        1.13      5.26 o
   2   2  14        0.60       -0.31      5.41 o
   3   2  14       20.22       14.54      5.60 o
   4   2  14        0.15        1.26      5.69 o
   5   2  14        1.25        1.46      5.69 o
   6   2  14       12.44       15.91      6.73 o
  -6   3  14        4.61       11.85      5.70 o
  -5   3  14       44.21       38.36      5.08 o
  -4   3  14        1.83        2.29      5.79 o
  -3   3  14        3.78        3.54      5.87 o
  -2   3  14        3.78       -1.29      5.60 o
  -1   3  14       25.11       25.08      5.08 o
   0   3  14       19.95       17.75      5.73 o
   1   3  14        3.86        2.72      5.03 o
   2   3  14        7.82        6.85      5.36 o
   3   3  14        0.01       -2.22      5.70 o
   4   3  14       17.45       19.51      5.74 o
   5   3  14       15.13       22.23      6.12 o
  -5   4  14       36.38       36.84      8.15 o
  -4   4  14        0.23        2.22      5.90 o
  -3   4  14       36.17       63.21      7.99 o
  -2   4  14       23.11       21.39      6.28 o
  -1   4  14        2.85       11.57      5.29 o
   0   4  14        1.63        3.62      5.68 o
   1   4  14        2.67        7.04      5.81 o
   2   4  14        7.49        7.30      5.41 o
   3   4  14        0.94        4.28      5.57 o
   4   4  14        9.49        5.53      6.36 o
  -3   5  14       10.43       20.11      6.18 o
  -2   5  14       29.32       21.41      6.74 o
  -1   5  14        3.61        5.62      5.38 o
   0   5  14       16.80       12.55      5.64 o
   1   5  14        2.37        2.06      5.56 o
   2   5  14       11.19        9.74      5.62 o
  -1  -9  15       12.94       16.03      7.30 o
   0  -9  15       17.80       19.60      6.28 o
   1  -9  15        0.28       -1.78      5.44 o
  -4  -8  15        4.10       12.31      6.65 o
  -3  -8  15        0.00        4.65      6.46 o
  -2  -8  15        2.52        7.75      6.35 o
  -1  -8  15        2.99        4.52      5.89 o
   0  -8  15        0.51       -2.53      6.38 o
   1  -8  15       14.47       21.34      6.34 o
   2  -8  15        2.82        5.00      6.01 o
   3  -8  15        0.88        5.31      7.94 o
  -5  -7  15        0.19        6.19      6.41 o
  -4  -7  15        0.46       -1.69      6.31 o
  -3  -7  15        5.52       12.37      6.26 o
  -2  -7  15        0.48        1.05      6.16 o
  -1  -7  15       21.83       16.90      6.44 o
   0  -7  15        0.71        0.22      6.78 o
   1  -7  15        1.85       -3.05      6.31 o
   2  -7  15        2.96       13.29      6.44 o
   3  -7  15        5.43        8.36      6.45 o
   4  -7  15        0.48        5.44      8.75 o
  -6  -6  15       16.13        9.17      6.11 o
  -5  -6  15        3.15        4.56      6.03 o
  -4  -6  15        8.66       12.32      5.79 o
  -3  -6  15        3.24        2.19      6.09 o
  -2  -6  15        0.24       -1.71      6.16 o
  -1  -6  15       44.56       43.52      7.60 o
   0  -6  15        0.47        6.51      6.61 o
   1  -6  15       14.33        3.59      6.17 o
   2  -6  15        2.71        5.81      6.38 o
   3  -6  15       12.40        6.08      6.14 o
   4  -6  15       22.91       31.99      7.00 o
   5  -6  15        0.00        2.50      8.08 o
  -6  -5  15        1.57        3.92      5.85 o
  -5  -5  15        9.74        7.32      5.56 o
  -4  -5  15        2.10        0.93      5.42 o
  -3  -5  15        2.80       -3.50      5.94 o
  -2  -5  15        0.14        0.73      6.11 o
  -1  -5  15        0.89        1.68      6.35 o
   0  -5  15       38.82       40.69      7.55 o
   1  -5  15       22.63       22.22      6.84 o
   2  -5  15        0.15       -4.74      6.14 o
   3  -5  15       75.65       86.24      8.93 o
   4  -5  15       14.22       14.40      6.58 o
   5  -5  15        0.18        4.19      8.45 o
  -6  -4  15        0.01        2.17      5.56 o
  -5  -4  15       24.86       22.96      6.54 o
  -4  -4  15       58.30       58.11      6.97 o
  -3  -4  15        0.18       -2.32      5.59 o
  -2  -4  15        0.78       -1.97      5.70 o
  -1  -4  15        3.04        5.40      6.55 o
   0  -4  15        2.26        5.07      6.66 o
   1  -4  15        0.40        6.75      5.70 o
   2  -4  15       32.78       44.32      7.17 o
   3  -4  15        1.58        1.33      5.23 o
   4  -4  15       46.93       33.72      8.50 o
   5  -4  15       16.21        8.72      6.40 o
  -7  -3  15       17.79       13.81      5.51 o
  -6  -3  15       23.60       28.35      5.53 o
  -5  -3  15        0.54       -0.74      6.18 o
  -4  -3  15       21.95       31.20      6.41 o
  -3  -3  15       27.65       35.70      6.42 o
  -2  -3  15        0.58       -0.98      6.61 o
  -1  -3  15       54.09       58.18      7.97 o
   0  -3  15        5.56        8.45      6.39 o
   1  -3  15       17.38       17.22      5.19 o
   2  -3  15        6.34       11.12      5.34 o
   3  -3  15        6.83        9.09      5.77 o
   4  -3  15        2.17        5.14      5.68 o
   5  -3  15        0.54        0.45      5.81 o
   6  -3  15        4.59        4.20     10.47 o
  -7  -2  15        0.01        6.69      8.23 o
  -6  -2  15        7.04        6.35      4.96 o
  -5  -2  15        6.48        9.62      5.15 o
  -4  -2  15        1.95        3.16      5.82 o
  -3  -2  15        0.06        0.76      5.59 o
  -2  -2  15        6.24        3.44      6.52 o
  -1  -2  15       11.52        5.83      6.47 o
   0  -2  15        3.86        3.18      5.30 o
   1  -2  15        3.95        7.54      4.82 o
   2  -2  15        7.37        6.34      5.25 o
   3  -2  15        7.95       10.90      5.72 o
   4  -2  15        1.47        7.78      5.64 o
   5  -2  15        3.49        6.15      5.86 o
   6  -2  15       13.45       20.03      6.56 o
  -6  -1  15        0.07       -0.31      4.70 o
  -5  -1  15        5.21        8.99      4.69 o
  -4  -1  15        3.44        1.87      5.44 o
  -3  -1  15       15.27       13.62      6.32 o
  -2  -1  15        1.03        1.08      6.07 o
  -1  -1  15        3.33        1.60      5.23 o
   0  -1  15        3.69       -4.31      5.42 o
   1  -1  15       29.75       33.33      6.06 o
   2  -1  15        0.85       -2.12      5.37 o
   3  -1  15        0.68        5.35      5.37 o
   4  -1  15       14.79       16.39      6.01 o
   5  -1  15       16.02       20.62      6.22 o
  -6   0  15        1.74        3.30      4.94 o
  -5   0  15       12.24       14.46      5.25 o
  -4   0  15        0.31        0.75      6.03 o
  -3   0  15        1.52        8.01      6.02 o
  -2   0  15       12.63       17.24      5.63 o
  -1   0  15        0.68       -5.04      5.04 o
   0   0  15        5.26       40.80      5.95 o
   1   0  15        1.38        3.11      5.44 o
   2   0  15        0.05        1.84      4.98 o
   3   0  15        2.33        2.33      5.44 o
   4   0  15        6.68       16.46      6.23 o
   5   0  15        0.42        2.32      5.72 o
  -6   1  15        2.36       -0.85      5.84 o
  -5   1  15        9.63        5.63      4.74 o
  -4   1  15       23.16       37.35      9.41 o
  -3   1  15        2.35        0.41      5.91 o
  -2   1  15        4.47        6.70      5.75 o
  -1   1  15        3.83       -3.25      4.88 o
   0   1  15        1.65       -0.40      4.99 o
   1   1  15        1.96        5.99      5.30 o
   2   1  15        2.20        4.73      5.42 o
   3   1  15        3.42        7.29      5.79 o
   4   1  15        0.29        2.32      5.85 o
   5   1  15        9.34        9.06      5.80 o
  -5   2  15        0.43        0.09      4.82 o
  -4   2  15        1.39       13.77      6.17 o
  -3   2  15        0.02        2.70      6.20 o
  -2   2  15        3.22        6.67      6.11 o
  -1   2  15        0.00        6.35      5.50 o
   0   2  15        0.15       -0.36      5.18 o
   1   2  15        0.41        3.92      5.92 o
   2   2  15        3.66        7.25      5.84 o
   3   2  15        0.31       -1.82      5.62 o
   4   2  15        0.07        7.22      6.37 o
  -4   3  15        1.54       -0.16      5.78 o
  -3   3  15        0.94        0.05      5.99 o
  -2   3  15        3.10        3.49      6.16 o
  -1   3  15       11.77        1.49      5.37 o
   0   3  15       15.84       15.37      6.02 o
   1   3  15        1.54       -4.20      5.60 o
   2   3  15        5.28        6.30      5.95 o
   3   3  15       15.11       11.76      6.32 o
  -2   4  15       26.49       35.09      7.55 o
  -1   4  15        1.01        6.88      5.91 o
   0   4  15        0.00       -1.28      6.99 o
   1   4  15        0.03        0.44      5.72 o
  -2  -7  16        4.21        7.77      6.85 o
  -1  -7  16        3.95        2.83      6.50 o
   0  -7  16        2.16        0.45      6.97 o
   1  -7  16        0.53       -6.87      6.87 o
  -4  -6  16       25.57       20.96      7.24 o
  -3  -6  16       26.90       15.80      8.74 o
  -2  -6  16       21.99       36.65      7.72 o
  -1  -6  16        0.70        2.17      6.81 o
   0  -6  16        0.92       -5.71      6.35 o
   1  -6  16        6.19        8.88      5.98 o
   2  -6  16        8.80       13.05      6.89 o
   3  -6  16        5.25        1.79      6.08 o
  -4  -5  16        0.04       -5.10      7.04 o
  -3  -5  16        0.00       -3.39      6.26 o
  -2  -5  16       14.51       12.35      6.94 o
  -1  -5  16       26.52       22.29      6.93 o
   0  -5  16        6.66        4.49      6.16 o
   1  -5  16        2.75       -2.30      6.04 o
   2  -5  16        0.00        3.70      6.30 o
   3  -5  16        9.70       11.89      6.18 o
  -5  -4  16       11.35       15.98      6.93 o
  -4  -4  16       26.09       37.90      6.85 o
  -3  -4  16        0.21       12.35      6.66 o
  -2  -4  16       29.39       27.12      6.80 o
  -1  -4  16       43.55       50.98      8.49 o
   0  -4  16        4.09        9.56      6.07 o
   1  -4  16        7.23       12.21      6.27 o
   2  -4  16        0.47        6.97      6.07 o
   3  -4  16        1.74        3.98      6.20 o
   4  -4  16       29.44       37.51      7.54 o
  -5  -3  16       11.79        9.31      6.33 o
  -4  -3  16        3.68       -2.49      6.67 o
  -3  -3  16       13.86       11.68      6.80 o
  -2  -3  16        0.30        4.15      6.29 o
  -1  -3  16        5.68        5.12      6.56 o
   0  -3  16        0.50       -1.27      6.40 o
   1  -3  16        0.16        0.20      6.36 o
   2  -3  16       25.88       27.77      7.62 o
   3  -3  16       19.57       29.97      6.51 o
   4  -3  16       14.48       11.17      5.71 o
  -5  -2  16        0.16        4.51      6.16 o
  -4  -2  16       30.85       33.86      6.71 o
  -3  -2  16        0.07        3.04      6.45 o
  -2  -2  16        0.58        6.50      6.19 o
  -1  -2  16        0.50       -0.28      6.26 o
   0  -2  16       11.87        9.27      6.36 o
   1  -2  16        0.02        5.49      5.31 o
   2  -2  16        0.77        0.61      5.60 o
   3  -2  16        2.13        3.50      5.87 o
   4  -2  16        3.75       -4.74      5.84 o
  -5  -1  16        5.54        5.66      6.03 o
  -4  -1  16        7.55       12.81      6.31 o
  -3  -1  16        5.08       13.23      6.17 o
  -2  -1  16        1.27       -0.05      6.61 o
  -1  -1  16        5.77        8.17      6.80 o
   0  -1  16       10.63       11.78      5.44 o
   1  -1  16        8.03        3.13      5.88 o
   2  -1  16        3.51        5.09      5.80 o
   3  -1  16        6.22        8.14      5.97 o
   4  -1  16        3.48        1.41      6.87 o
  -4   0  16        4.10       -1.77      5.93 o
  -3   0  16        0.55       -3.59      6.52 o
  -2   0  16        0.19        1.41      6.74 o
  -1   0  16        0.00       -2.91      5.42 o
   0   0  16        5.25       21.56      6.13 o
   1   0  16        0.05        0.19      5.56 o
   2   0  16        4.40        1.45      5.90 o
   3   0  16        0.18       -0.01      5.82 o
  -3   1  16        9.69        9.65      6.07 o
  -2   1  16        0.96       -5.04      6.35 o
  -1   1  16        0.48        1.76      5.24 o
   0   1  16        0.04       -1.03      5.98 o
   1   1  16        0.16        4.38      5.49 o
   2   1  16        1.59        5.74      5.91 o
  -2   2  16        2.29        0.45      5.72 o
  -1   2  16        2.20        4.55      5.46 o
   0   2  16        6.63       10.25      6.08 o
   1   2  16       30.04       33.30      6.36 o
  -1  -4  17        3.03        8.86      7.65 o
   0  -4  17        1.76       -1.73      6.79 o
  -2  -3  17        4.40        7.33      6.84 o
  -1  -3  17       15.76       27.91      7.65 o
   0  -3  17        3.32       18.01      7.59 o
   1  -3  17        0.08       -2.30      6.53 o
  -2  -2  17        0.02        0.84      6.07 o
  -1  -2  17        0.14       -6.44      6.49 o
   0  -2  17        0.08        5.74      6.84 o
   1  -2  17       23.59       35.40     10.66 o
  -1  -1  17       15.21       16.59      8.83 o
 
